# Supplementary material for: Applications of artificial intelligence (AI) in diagnostic radiology: a technography study
Source: Eur Radiol. 2020 Sep 18;31(4):1805–11. doi: 10.1007/s00330-020-07230-9 (PMC7979626; doi:10.1007/s00330-020-07230-9)
Supplement: Supplementary file 2 — (XLSX 284 kb) [file 330_2020_7230_MOESM2_ESM.xlsx]

## Sheet: Included Applications
Company				Software				Modality										Targeted step in the workflow							Functionalities									Anatomic region														State of development
Name	Foundation year	Location		Name	Short description	Pathology		CT	CTA	MRI	MRA	X-ray	Mamography & DBT	Ultrasound	PET	Not relevant		Administration	Acquisition	Processing	Perception	Reasoning	Reporting		Segmentation	Quantification and extraction of features	Detecting and highlighting suspicious areas	Comparison, cross-referencing and longitudinal analysis	Diagnosis and scoring abnormality	Prognosis	Patient profiling and synopsis	Administration of acquisition & reviewing process		Brain	Breast	Lung	Cardiovascular	Liver	Spine	(musculo) Skeletal	Thyroid	Prostate	Chest	Abdomen	Fetal	Unspecified		Development	Test
12 Sigma Technologies	2015	USA		σ-Discover/Lung Nodule	"σ-Discover/Lung is a software system empowered by deep learning techniques to detect nodules in lung CT, assess malignant probability, perform follow-up analysis and automatically generate structured reports—al seamlessly embedded with a PACS system."	Lung nodules		1														1					1		1							1													1
12 Sigma Technologies	2015	USA		σ-Discover/Lung DR	"σ-Discover/Lung DR is an auto-diagnosis system designed specifically for chest DR. With state-of-the-art deep learning techniques, trained on tens of thousands of well-labeled chest DR samples, this system performs auxiliary diagnosis of 15 chest diseases. The system boasts extensive features like localization of lesions, inference of diagnostic confidence and auto-generation of diagnostic repor…	Atelectiasis, Cardiomegaly, Effusion, Infiltration, Pneumonia, Pneumothorax, Consolidation, Edema, Emphysema, Fibrosis, Pleural Thickening, Hiatus, Hernia, Tuberculosis, Mass, Nodule						1									1						1																1						1
12 Sigma Technologies	2015	USA		σ-Discover/Mammo	"σ-Discover/Mammo employs deep convolutional neural network algorithms. It detects mass calcification points, calcification clusters, structural distortions and other lesions. The system performs automatic mammary gland classification, lesion detection and localization. Lesions are classified and diagnosed according to the BI-RA standard, and structured reports are generated."								1														1		1						1														1
12 Sigma Technologies	2015	USA		σ-Discover/Stroke CT	"σ-Discover/Stroke CT helps doctors analyze CT images from stroke patients, automatically detecting and segmenting areas of bleeding focus, measuring bleeding volume, diagnosing active bleeding and distinguishing cerebral parenchyma and intracerebral (subdural, epidural, subarachnoid cavity) hemorrhage. The system assists in decision making for clinical treatment, discerning “golden opportunities…			1													1					1	1		1	1				1															1
12 Sigma Technologies	2015	USA		σ-Discover/Liver CT	"σ-Discover/Liver CT not only automatically loads, identifies and registers the liver from enhanced CT imaging across time series, but also automatically detects three-dimensional surface of the liver segmentation and quantifies liver forms. It helps doctors perform an automatic analysis and detection of intrahepatic tumors, greatly supporting follow-up tracking of patients and improving the medi…			1														1				1	1		1	1								1											1
16BIT Inc.	2017	USA		Breast Cancer Screening	"1 in 8 women will be diagnosed with breast cancer in their lifetime. Mammography is a well-established modality used to screen for breast cancer. 16 Bit is working on a screening algorithm to triage mammograms and assist radiologists in their interpretation."	Breast cancer							1								1						1								1													1
16BIT Inc.	2017	USA		Neurological Emergency Detection	"Computed tomography of the head is a commonly performed test done to exclude acute neurological abnormalities such as bleed and stroke. 16 Bit is validating a proprietary architecture to analyze a volumetric CT acquisition of the head and exclude acute findings."			1													1						1							1														1
16BIT Inc.	2017	USA		Pediatric Bone Age	"Pediatric populations frequently require correlation between skeletal maturation and chronological age. Currently, radiographs of hands are used and patients are categorized based on the presence and absence of bony features. This method is dated and cumbersome. 16 Bit participated in the 2017 RSNA Machine Learning Challenge and achieved 1st place."	Bone age						1									1					1														1									1
Advenio	2010	India		Ri-View TB	"CADx in Radiology involves diagnosis of diseases and infections in X-ray images. Our CADx system primarily detects TB from CXR (Chest X-Ray) - on a hardware neutral plug-in. This system will primarily assist radiologists and physicians, especially for those with limited experience. CADx system on CXR images for acute respiratory infection is an attempt to improve the performance of the diagnosis…	Tuberculosis						1									1						1																1					1
AI Analysis, Inc.	2013	USA		Change Detector	"The A.I. Analysis, Inc. Change Detector compares serial head MR imaging studies, spatially registering the image volumes, and presenting changes between “baseline-followup” pairs of volumes as a color-coded overlay indicating what is changing, where, and by how much. The Change Detector reduces information overload and enhances radiologist productivity, increasing value."	T1, T1-post, T2, FLAIR, PD, MTS, ADC, CBV, CBF, MTT, and TTP.				1											1					1	1	1						1															1
Aidence	2015	The Netherlands		Veye Chest	"Uncovering small lesions on Chest CT scans is crucial for detecting and treating lung cancer. Veye Chest helps radiologists by detecting, quantifying and reporting on lung nodules present on CT-scans, empowering physicians to make a diagnosis based on guideline-driven measurements."	Lung nodules		1													1				1	1	1	1															1
Aidoc Medical Ltd.	2016	Israel		Head	"The CE-marked solution flags and prioritizes vascular occlusions which result in both ischemic and hemorrhagic strokes, cementing the company’s lead in regulatory clearances for deep learning solutions in radiology and continuing its mission to make AI standard of care. The stroke package, comprising the new CE-marked Large-Vessel Occlusion AI module and Aidoc’s already FDA-cleared and CE-marked…	Intracranial hemorrhage, vessel occlusion		1													1						1					1		1
Aidoc Medical Ltd.	2016	Israel		Chest	"Much like its other FDA-cleared product for acute intracranial hemorrhage, the pulmonary embolism tool is designed as an integrated, end-to-end tool. It analyzes chest images immediately after the patient is scanned to quickly flag the specialist’s attention. While the service has the potential to streamline radiologists’ workflows and reduce missed cases, Walach said that its greatest impact wi…	Pulmonary embolism, Pneumothorax, Rib fractures, Lung nodules		1													1						1					1											1
Aidoc Medical Ltd.	2016	Israel		Spine	"BriefCase is a radiological computer aided triage and notification software indicated for use in the analysis of cervical spine CT images. The device is intended to assist hospital networks and trained radiologistsin workflow triage byflagging and communication of suspected positive findings of linear lucencies in the cervical spine bone in patterns compatible with fractures."	Fractures		1													1						1					1							1
Aidoc Medical Ltd.	2016	Israel		Abdomen		Free air, hemorrhage, dissection, Aneurysm		1													1						1					1												1					1
AIExplore/NTUST	2016	Taiwan		AI for Chest X-Ray	"AI for Chest X-Ray Chest X-ray fast-screening."	Infiltration, Pleural Thickening, Cardiomegaly, Atelectasis, Fibrosis, Emphysema, Effusion, Hernia, Mass, Nodule, Pneumothorax, Pneumonia, Edema, Consolidation						1									1					1	1																1						1
AIExplore/NTUST	2016	Taiwan		3D AI in CT	"3D AI in CT Perform automated Computed Tomography segmentation in seconds."			1													1				1																					1			1
AIExplore/NTUST	2016	Taiwan		3D AI in MRI	"3D AI in MRI Perform automated Magnetic Resonance Imaging segmentation in seconds."					1											1				1																					1			1
AIExplore/NTUST	2016	Taiwan		Fetal Ultrasound	"Fetal Ultrasound Perform biometric measurements using AI fetal ultrasound."									1							1					1																			1				1
AIExplore/NTUST	2016	Taiwan		Breast Cancer X-Ray	"Breast Cancer X-Ray Identify breast cancer using AI mammogram."							1									1						1								1														1
AlgoMedica	2012	USA		PixelShine	"PixelShine provides patient-safe, high quality CT scans by de-noising noisy CT scans acquired using low radiation dose."			1												1																										1
Arterys	2016	USA		Cardio AI	"Arterys Cardio AI powers your workflow with deep learning and cloud supercomputing – while keeping you in full control. Generate and edit your reports faster and with precision. That’s what it means to be AI-assisted."					1											1				1	1	1										1
Arterys	2016	USA		Lung AI	"Automatic detection* of solid, part solid, and ground glass nodules. Our interactive workflow allows the user to add, edit, or delete detections with automatic updates to quantitative information."	Lung nodules		1														1			1	1	1	1	1							1													1
Balzano Informatik AG	2011	Swiss		Scandiags	"AI-driven Augmented Diagnosis and Prediction on Musculoskeletal Conditions from Automated Interpretation of MRI"					1											1					1	1	1		1									1	1									1
Caption Health	2013	USA		Caption AI	"Caption AI is a transformational new technology that is designed to enable healthcare practitioners at various skill levels to perform ultrasound exams quickly and accurately, by providing clinicians with real-time guidance, automated interpretation, and quality assessment capabilities."									1					1		1					1						1					1												1
Behold.ai	2015	England, USA, India		Red dot	"Using standard HL7 and DICOM messaging, the red dot® platform will retrieve, receive and process each CXR examination at the point of acquisition and send an electronic notification back to the Trust RIS (or PACS in a PACS driven reporting scenario) to indicate whether the examination is normal, or whether an abnormality has been indicated.This notification will prioritise the examination within…							1									1						1					1											1
Bialogics Analytics	2010	Canada		Dimax	"From Image Management to Workflow Administration: DImax Provides Business Intelligence and Clinical Analytics In One Powerful Module"											1		1														1														1
Bialogics Analytics	2010	Canada		Cardiomax	"The Cardiomax Image Management module helps you leverage the raw data from CVIS, PACS, and EMRs; whether it is CTs, MRIs, Holters or echocardiography, you are able to make actionable practice decisions from the information that is collected."											1		1														1					1
Brainminer	2015	England		DIADEM	"DIADEM is an automated system for analysing MR brain scans, providing the clinician with an easily interpreted report that aids their diagnosis of dementia."	Dementia				1											1					1								1
Brainomix	2015	England		e-ASPECTS	"The lack of timely, available expertise for brain CT scan interpretation can delay stroke patients accessing life-saving treatment. e-ASPECTS helps to solve this issue by using artificial intelligence (AI) to enable quick and accurate assessment of ischemic stroke damage, both by quantifying the volume of ischemia and with the ASPECTS score. By reducing inter-reader variability in interpretation…	Ischemic stroke		1														1				1	1		1					1
Brainomix	2015	England		e-CTA	"e-CTA is ground-breaking CTA image processing software that uses advanced algorithms, artificial intelligence (AI) and large data analytics to automate the detection of LVO locations and standardize the collateral assessment process. It facilitates faster, better-informed treatment decisions for endovascular treatment."	Large vessel occlusion			1													1					1		1					1
Caide Systems Inc	2016	USA		m:Studio	"m:Studio web service provides online diagnosis system with DICOM image files. Once user uploads DICOM files, m:Studio will help them find out specific disease."			1													1						1							1															1
CASIS - Cardiac Simulations & Imaging Software	2016	France		QIR	"QIR (Quantified Imaging Resource) is a medical images processing software aimed to extract the main physiological parameters from Cardiovascular MRI. The QIR suite includes modules dedicated to specific studies: a Viewer, study of the cardiac function, study of the perfusion (perfusion first pass and late enhancement), and study of the aorta."					1											1				1	1											1
Cercare Medical	2013	Denmark		Perfusion	"CERCARE Perfusion provides comprehensive images of vascular physiology from perfusion imaging in MRI and CT scans for an in-depth look into a wide range of neurological diseases."	Cerebral blood flow		1		1											1					1	1							1															1
Cercare Medical	2013	Denmark		STROKE AI	"Based on high-precision perfusion maps, CMN module Virtual Expert provides you with stroke lesion segmentation and volume estimations specific for each patient for evidence-based stroke analysis. Using machine learning technology, this module gives you a chance to get a second opinion on stroke core and penumbra sizes for each specific case based on previous patient cases. "	Stroke				1											1					1	1							1															1
Circle Cardiovascular Imaging	2007	Canada		cvi42 - EP Lab	"Identify arrhythmic substrate and plan ablation procedures for VT and AF"					1											1				1	1	1										1
Circle Cardiovascular Imaging	2007	Canada		cvi42 - Quantitative perfusion	"Automatic quantitative analysis of myocardial blood flow with expert level accuracy"	Perfusion				1											1					1	1										1
Circle Cardiovascular Imaging	2007	Canada		cvi42 - Cardiac MRI	"The leading Cardiac MR imaging solution in the market"					1											1				1	1	1										1
Circle Cardiovascular Imaging	2007	Canada		cvi42 - Cardiac CT	"Intuitive tools for the analysis of Cardiac CTA"				1												1				1	1	1				1						1
ClariPI, Inc.	2015	South Korea		ClariCT.AI	"ClariCT.AI is an innovative vendor-neutral CT denoising solution based on Deep Learning technology. ClariCT.AI's unique Deep-learned GPU Recon Engine clears CT noise selectively, and turns an existing CT into a novel AI-empowered CT using only DICOM standard."			1												1																										1
ClariPI, Inc.	2015	South Korea		SIGMAM	"Novel deep learning technology provides fully automated quantification, breast area/glandular area/percent density, world's highest accuracy (97%), convenient & smart workflow at an affordable cost"								1								1					1	1								1
Cohesic Inc	2014	Canada		AcuityMR	"In Acuity, a picture creates your words. Using tailored graphical tools, you can easily capture fibrosis patterns, stress perfusion patterns, and more in AcuityMR. These data are automatically transformed into natural language for you to review, optimizing communication and removing the need for tedious dictation."					1											1					1	1										1												1
Cohesic Inc	2014	Canada		AcuityCT	"A reporting system is only as good as the data it can collect. AcuityCT was designed with a deep knowledge approach to ensure you can capture all coronary and non-coronary findings. As the capabilities of cardiac CT advance, Acuity can provide the reporting architecture you need to capture data and provide more value to your patients."			1													1					1	1		1								1												1
Combinostics	2014	Finland		cMRI	"cMRI assists in accurate and consistent quantitative evaluation of MRI brain scans and presents the results in a report that is designed for referring physicians."					1											1					1	1	1						1
Contextflow	2016	Austria		3D image-based search engine	"our 3D image-based search engine for radiologists looks for regions of interest within images (currently 19+ patterns in lung CTs); when a suspicious pattern is detected, we immediately find visually similar cases, descriptions and relevant reference information"			1													1						1	1				1				1													1
ContextVision	1983	Sweden		US PLUSView 2.0	"Market leading image enhancement solution for 2D ultrasound with unsurpassed image quality. Optimized for different clinical applications such as Women’s Health, General Imaging, Cardiovascular and Point of Care. Modular design which is configurable for an entire range of cart-based and portable systems."									1						1																										1
ContextVision	1983	Sweden		GOPiCE 2.0	"Unique technology for volumetric image enhancement in real-time. The product uses information in all dimensions, to make it possible to visualize clinical structures in a way that has never been possible before. GOPiCE 2.0 enhances structures and suppresses noise much more effeciently than in 2D and provides highest image quality in both MPR views and rendered images."									1						1
ContextVision	1983	Sweden		REALiCE	"The combination of volumetric image enhancement and true-to-data rendering provides a visualization solution approaching reality. REALiCE offers flexibility for a variety of views and tools to secure highest image quality and an efficient workflow. "									1						1
ContextVision	1983	Sweden		VolarView	"ContextVision’s new product VolarView offers state-of-the-art image enhancement for the handheld ultrasound market segment. VolarView allows for efficient implementation on smart phone and tablet-based systems as well as specially designed compact devices."									1						1
ContextVision	1983	Sweden		Altumira/Altumira plus	"Altumira™ — AI-powered image enhancement for radiography — a synthesis of our world leading technology and the latest findings within deep learning. Altumira is designed for all digital radiography systems, from plain X-ray to the most advanced angiography systems as well as veterinary systems."							1								1
ContextVision	1983	Sweden		GOPView XR2 plus	"Excellent image quality for all anatomies and projections. GOPView XR2Plus is optimized for all types of X-ray systems for both human and veterinary examinations and highly customizable for preferences on image looks."							1								1
ContextVision	1983	Sweden		GOPView MRI2 plus	"Provides great soft tissue contrast as well as superior noise reduction and edge sharpness. Advanced algorithms correct for varying intensity levels in the image caused by inhomogeneities in the magnetic field."					1										1																										1
ContextVision	1983	Sweden		GOPView MAMMO3	"Intelligent noise suppression, balanced with enhancement of fine structures provides an outstanding visibility of subtle lesions and microcalcifications also in dense tissue. A superior global and local contrast adaptive to breast density provides homogenous fat and high parenchyma transparency."								1							1																													1?
Coreline Soft	2012	South Korea		AVIEW Metric-Lung	"AVIEW Metric™-Lung is software, for quantitative image biomarker of COPD using chest CT images. It provides various quantitative analysis reports, such as LAA/ LAA size analysis, air-trapping analysis, airway measurement and lung vessel analysis, through easy-to-use automatic pre-processing steps. Easy workflow minimizes user interaction during lung/lobe segmentation, airway segmentation and, el…	COPD		1													1				1	1										1
CorTechs Labs	2001	USA		NeuroQuant	"Elevate your ability to quickly diagnose and closely monitor neurodegenerative brain disorders with reliable automated tools. NeuroQuant® is the first FDA 510(k) cleared, CE marked and Korea, Australia, and Health Canada licensed medical device software for quantitative analysis from MRI. Easy to integrate with your existing PACS system, NeuroQuant provides volumetric measurements of brain struc…					1											1					1		1						1
CorTechs Labs	2001	USA		LesionQuant	"Automatically label, visualize and obtain the volumetric quantification of segmentable brain structures and lesions from MRI brain studies—within minutes. LesionQuant™ is a module within NeuroQuant® that combines T2 FLAIR with 3D T1 MR images to enhance your ability to identify and monitor the number and progression of brain lesions. Accurately visualizing lesions and lesion volume change enable…					1											1				1	1	1	1						1
CorTechs Labs	2001	USA		PETQuant	"Research advancements require advanced technology. PETQuant is a research-specific component of NeuroQuant® that provides physicians with a cutting-edge tool in the study of frontotemporal dementia and Alzheimer’s disease. PETQuant automatically quantifies PET tracer bindings localized to brain structures identified by NeuroQuant 3D T1 MRI segmentation. Users can select between two tracers for m…	rontotemporal dementia, Alzheimer’s disease									1						1					1	1	1						1															1
Cranberry Peak Corp	2015	USA		ezCDS	"The first AI digital assistant for referring physicians ordering imaging tests. Implement the Appropriate Use Criteria Program with ease. By Jan 2020."											1		1														1														1
CuraCloud Corporation	2016	USA		Intracranial Hemorrhage Detection	"CuraCloud has developed a software system that can detect intracranial hemorrhage (ICH) condition on non-contrast head CT images in just a few seconds based on a deep learning model. The software can be used to help radiologists to triage and prioritize reading of images for patients with ICH"	Intracranial hemorrhage		1													1						1							1															1
CuraCloud Corporation	2016	USA		Pulmonary Nodule Detection and Characterization	"CuraCloud has developed a deep learning-based algorithm to process the thoracic CT image. The algorithm implements automatic highlighting, measuring and characterizing lung nodules within the workflow."	Lung nodules		1													1					1	1									1													1
CuraCloud Corporation	2016	USA		Cardiovascular Structure Segmentation and Measurements	"CuraCloud has extensive experience working with clinical collaboration partners in the field of interventional cardiology. One project that has been foundational to many projects in this area is the creation of a visual model of the heart and the surrounding blood vessels from radiology studies such as digital subtractive angiography. This model allows the automated segmentation, measurements, s…			1												1					1	1	1										1												1
CuraCloud Corporation	2016	USA		Bone Age Prediction	"Bone age is a predictor of the skeletal maturity of a child. It is usually assessed by pediatricians using an X-ray of the fingers and wrist with an atlas of X-rays to determine bone age. Our deep learning model is designed to accurately access the bone age from X-ray images. Our research paper “Residual Attention based Network for Hand Bone Age Assessment” has been invited to be presented at th…	Bone age						1									1					1														1									1
CuraCloud Corporation	2016	USA		Breast Cancer Ultrasound Diagnosis	"CuraCloud has developed a convolutional neural network algorithm to predict and classify breast cancer in ultrasound images following BI-RADS categories: malignant tumor, benign lump, or normal tissue. This study was presented at MICCAI 2018, one of the top international medical conferences."	Cancer								1								1					1		1						1														1
CureMetrix Inc	2014	USA		cmTriage	"cmTriage™ from CureMetrix® is our first FDA-cleared software intended to provide a notification triage code to the radiologist’s mammography worklist based on the presence of a suspicious region of interest found by the underlying algorithm. This workflow optimization tool enables a radiologist to customize their mammography worklist based on cases that may need immediate attention."								1								1						1					1			1
CureMetrix Inc	2014	USA		cmAssist	"CureMetrix cmAssist is an investigational, computer-aided detection (CAD) software that has the potential to quickly detect key regions of interest on a mammogram, and accurately quantify and classify the anomalies as suspicious or verifiably benign. cmAssist does this by searching all views of a digital 2D-mammogram for abnormal areas of density, mass or calcification and by highlighting any su…								1								1						1								1													1
Deepwise	2017	China		Lung general	"Deep Core Lung Intelligent Diagnosis System adopts advanced adaptive 3D deep convolutional neural network technology and original rule algorithm, which integrates deep learning and expert experience and guidance of massive selected cases, breaking through the blind zone detected by traditional CAD system."	Lung nodules, rib fractures, rib counting, signs of respiratory diseases		1													1						1																1						1
Deepwise	2017	China		Breast cancer	"intelligently complete vegetative identification of calcification, mass, asymmetric shadow, and structural distortion, and detect nipple depression, lymph node enlargement, etc. Signs. With reference to the BI-RADS standard of the Fifth Edition of the American College of Radiology and the consensus of experts in the diagnosis and treatment of breast cancer in the Chinese Medical Association Radi…								1									1					1		1						1														1
Deepwise	2017	China		Growth and development	"Based on the internationally advanced deep learning method and multi-center distributed training data, the TW3 standard with high international acceptance and the Chinese 05 standard for Chinese children are used to develop an accurate, efficient and relevant bone age assessment model. It has systematic and comprehensive advanced functions such as intelligent recognition, grading, bone age calcu…	Bone age						1									1					1														1									1
Deepwise	2017	China		Stroke	"Based on machine vision and deep learning technology, intelligent detection of acute hemorrhage and ischemic lesions in CT/MRI multimodal images. Accurately determine the lesion area, complete the classification of bleeding lesions, measure the amount of bleeding, and have follow-up comparison function, which is in line with the clinical application scenario, assisting doctors to accurately asse…	Brain bleeds, ischemic lesions		1		1											1					1	1							1															1
Densitas Inc	2011	Canada		densityai	"densitas densityai™ provides standardized and reliably reproducible ACR BI-RADS density scale assessments for development of consistent follow-up screening protocols."	Breast density							1									1				1	1		1						1
Densitas Inc	2011	Canada		qualityai	"densitas qualityai™ generates standardized and reliably reproducible image quality evaluations consistent with the MQSA EQUIP and Canadian Association of Radiologists Mammography Accreditation Program image quality criteria."								1						1													1			1														1
Densitas Inc	2011	Canada		riskai	"densitas riskai™ provides precise and reliably reproducible tailored breast cancer risk assessments based on image-derived factors and only two clinical factors."								1								1					1					1				1														1
DESKi	2016	France		Deep echo	"Partnering with Bordeaux University Hospital and Pr. Stéphane Lafitte, cardiology department director, DESKi's building up tools spreading the cardiac analysis expertise to the non-specialists"									1							1					1											1												1
DESKi	2016	France		Deep stroke	"Cerebral Ischemic Strokes are a major cause of motor impairments with significant impact on patient self-sufficiency. The ability to quickly identify regions and volumes of impacted brain tissues after stroke is urgently required for patient orientation. Using deep learning technologies, DESKi developed a solution for automated lesion segmentation in diffusion MRI."	Ischemic stroke				1											1					1	1							1															1
DESKi	2016	France		Spine	"In partnership with Surgimap (Globus Medical), a software dedicated to orthopedic surgeons, and the Hospital for Special Surgery in New York, DESKi developed deep learning tools to automatically segment the spine and extract its spinopelvic parameters."							1									1				1	1													1										1
DiA imaging analysis	2009	Israel		Lvivo App	"LVivo EF app provides an objective automated AI-based EF analysis. It allows to quickly and easily assess cardiac function by any clinician, with all levels of experience with qualitative assessment. Automated Output: •Ejection Fraction (EF) •LV edge detection of the endocardial border in motion •End-Systolic Volume (ESV) •End-Diastolic Volume (EDV)"	Ejection Fraction (EF), LV edge detection of the endocardial border in motion, End-Systolic Volume (ESV), End-Diastolic Volume (EDV)								1							1					1											1
DiA imaging analysis	2009	Israel		Lvivo EF	"LVivo EF provides an objective EF analysis - reducing variability and improving efficiency by automating the calculation of Ejection Fraction from 4CH and/or 2CH views. It allows to quickly and easily assess cardiac function by any clinician, with all levels of experience with qualitative assessment."	LV Edge detection in motion , Ejection Fraction (EF), End-systolic volume (ESV), End-diastolic volume (EDV), Global Longitudinal Strain (GLS)								1							1					1											1
DiA imaging analysis	2009	Israel		Lvivo SAX	"LVivo SAX uses artificial intelligence to analyze segmental left ventricle wall motion using the parasternal short axis view, which is a common cardiac view used in point-of-care ultrasound settings as it provides views of cardiac tissue supplied by all three major coronary vessels and is relatively easy to acquire without manipulating the patient’s posture."	Segmental Analysis – Wall Motion and Strain, Fractional area change (FAC), End-systolic (ESA), End-diastolic (EDS), Global Circumferential Strain (GCS)								1							1					1											1
DiA imaging analysis	2009	Israel		Lvivo SWM	"Automatic Wall Motion evaluation of the 17 muscle segments and segmental bullseye scoring with color index from the 3 LV apical views (4CH, 2CH and 3CH)"	Wall motion evaluation								1							1					1											1
DiA imaging analysis	2009	Israel		Lvivo Strain	"Automatic evaluation of segmental and global LV strain calculation from the 3 apical LV views. The strain results are summarized in a “Bullseye” diagram quantitatively and by color coding."	LV strain								1							1					1											1
Dianei Technologies	2016	China		Feichanghao - intelligent recognition engine	"Diannei collected the data of doctors from well-known hospitals in China to train artificial intelligence models with high sensitivity and high accuracy. Combined with the actual needs of doctors, the algorithm has been put into the product."	Lung nodules		1														1					1		1							1
dr CADx	2016	Zimbabwe		dr CADx	Dr CADx, through a computer aided diagnostic system that helps doctors diagnose medical images more accurately and at a low cost, will help reduce the human errors that have dire consequences for patients and drive up medical costs. By deploying an artificial intelligence system that will be available at any given time of the day — even in remote areas — we will greatly improve the quality of pat…	Tuberculosis, lung cancer						1									1						1									1												1
eko.ai	2017	Singapore		Echo AI assistant	"Our software automatically recognizes and analyzes echocardiograms all in 60 seconds, a single click with zero variability."									1							1					1											1											1
Enlitic	2014	USA		Enlitic platform	"Enlitic’s first product interprets chest x-rays, triaging normal from abnormal scans, and detecting and characterizing more than 40 distinct abnormalities such as cardiomegaly, lung nodules, and pneumothorax."	i.e. cardiomegaly, lung nodules, and pneumothorax						1									1						1																1						1
Eonhealth	2014	USA		EonDirect Lung (+ EonEndu)	Patient management software to track incidental pulmonary nodules	Lung nodules		1										1			1						1	1	1							1													1
Eonhealth	2014	USA		EonDirect AAA (+ EonEndu)	Patient management software to track incidental abdominal aortic aneurysms. "Incidentally found AAA patients are registered to the EonDirect AAA dashboard so patient surveillance can be monitored. Because repair of abdominal aortic aneurysm is typically not recommended until the risk of AAA rupture exceeds the risk associated with elective AAA repair, ensuring annual monitoring is essential. Elec…	Abdominal aortic aneurysms								1				1			1						1	1	1															1					1
Galileo CDS Inc	2015	USA		RadReport	"RadReport is a Machine Learning based Clinical Decision Support (CDS) tool that seamlessly introduces quality control and efficiency into radiology workflow.RadReport uses a proprietary Bayesian Expert System (BES) to arrive at a probabilistic Differential Diagnosis (DDx)."					1												1	1						1					1															1
Glassbeam	2004	USA			"Driving Clinical Insights for Optimizing Machine Uptime and Utilization for Clinical Engineering and Radiology Groups by Leveraging AI and Machine Learning Powered Glassbeam Machine Data Analytics Platform"			1		1									1													1														1
Healthmyne	2013	USA		QIDS RPM	"Rapid Precise Metrics (RPM) provides quantitative imaging metrics that are significantly more consistent than a radiologist measuring on their own. More consistent measurements translate into less uncertainty for clinicians when making important treatment decisions and can lead to better outcomes for patients."	Nodules, cancer		1		1					1						1					1	1	1																		1			1
HeartFLow	2007	USA		HeartFlow FFRct Analysis	"Our non-invasive HeartFlow FFRct Analysis leverages deep learning to create a personalized 3D model of the heart. By using this model, clinicians can better evaluate the impact a blockage has on blood flow and determine the best treatment for patients."				1												1					1	1										1
HeartVista Inc	2012	USA		HeartVista cardiac package	"HEARTVISTA IS THE ONLY AI-GUIDED MRI PLATFORM. With a single click, the HeartVista smart heart protocol automatically prescribes the standard cardiac views, acquiring consistent & accurate images in a fraction of the time."					1										1	1					1											1												1
Huiying Medical Technology Co Ltd	2015	China		DR Chest	"The Chest DR Aided Diagnosis Platform can assist the diagnosis of chest DR andidentify & delineate of the lesion area automatically. The automatic diagnosis accuracy of chest pneumothorax, pulmonary nodules and tuberculosis can reach to 95%, which can be used for the preliminary screening of chest X-ray. It will Improve diagnostic efficiency and reduce the rate of missed diagnosis."	Pneumothorax, pulmonary nodules, tuberculosis						1									1						1																1						1
Huiying Medical Technology Co Ltd	2015	China		Aortist	"Great breakthroughshave been made globally in 3D reconstruction, segmentation, centerline extraction, fracture analysis, and accurate measurement of diameter and length, based on The B-type aortic dissection."				1													1			1	1				1							1												1
Huiying Medical Technology Co Ltd	2015	China		X-ray fracture	"For occult fractures and small bone fractures such as hand bones and foot bones, deep convolutional neural network algorithm can be used to detect the fracture images of DR and CR, which are not easy to find. The fractures can be easily identified by the system，which will provide supplementary support for doctors' diagnosis and treatment."	Small bone fractures (hand, foot)						1									1						1													1									1
Huiying Medical Technology Co Ltd	2015	China		CT lung nodule	"CT Lung Nodule Aided Diagnosis Cloud Platform can automatically identify and delineate the lesions by adopting the deep convolutional neural network technology. The detection rate of small nodule exceeds 90%，which can help doctors undertake the preliminary screening and rescreening to decrease the rate of misdiagnosis or missed diagnosis."	Lung nodules		1													1						1									1													1
Hyland Healthcare	1991	Worldwide		Imagenext	"ImageNext’s proprietary load balancing algorithm assigns a weight to each imaging study based on its complexity and automatically assigns this work equally among physicians. This managed distribution prevents physicians from hand-selecting the most desirable studies and ensures optimal productivity across the board."											1		1														1														1
IBM Watson Health	2015	USA		Watson Imaging Clinical Review	"Watson Imaging Clinical Review is a retrospective AI-enabled data review tool that helps support a reliable patient record in order to drive accurate, timely, and coordinated care decisions. It highlights both primary diagnoses and incidental findings for a more comprehensive patient problem list, which may help limit the need to re-test patients. This is a tool for hospital personnel to keep th…											1						1									1															1
IBM Watson Health	2015	USA		Patient Synopsis	"Patient Synopsis is a radiologist-trained AI tool that helps to efficiently inform clinical care decisions by extracting patient information from the EHR and projecting it via a single-view summary in sync with PACS. In a matter of seconds, Patient Synopsis provides a summary view of information, in context to the patient, so radiologists can uncover relevant underlying issues. Ultimately, Patie…											1					1										1															1
iCAD, Inc	1984	USA		ProFound AI for digital breast tomosynthesis	"The high-performing, concurrent-read, cancer detection and workﬂow solution rapidly analyzes each tomosynthesis image accurately, detecting both malignant soft tissue densities and calcifications with unrivaled accuracy. Built on the latest deep-learning and artificial intelligence technology, ProFound AI for breast tomosynthesis is clinically proven to assist radiologists in addressing the chal…	Cancer							1								1						1								1
iCAD, Inc	1984	USA		ProFound AI for 2D Mammography	"iCAD, the market leader in multi-vendor, computer-aided detection of breast cancer with more than 4,000 installations worldwide, introduces the latest in artificial intelligence – ProFound AI.ProFound AI is a precise, powerful and proven deep learning, artificial intelligence platform that assists radiologists with reading 2D mammography."	Cancer							1								1						1								1
iCAD, Inc	1984	USA		SecondLook	"SecondLook is based on sophisticated patented algorithms that analyze the data, automatically identifying and marking suspicious regions in 2D mammography images. The solution provides the radiologist with a “second look” which helps the radiologist detect actionable missed cancers earlier than screening mammography alone. SecondLook detects and identifies suspicious masses and micro-calcificati…	Cancer							1								1						1								1														1
Icometrix	2011	Belgium, USA		Icobrain ms	"objectively track disease progression in individual multiple sclerosis patients"					1											1					1	1	1						1
Icometrix	2011	Belgium, USA		Icobrain dm	"objectively quantify relevant brain structures in individual dementia patients"					1											1					1		1						1
Icometrix	2011	Belgium, USA		Icobrain tbi	"towards standardized and quantified interpretation of brain scans for traumatic brain injuries"					1											1					1	1	1						1
ImageBiopsy Lab (IB Lab GmbH)	2016	Austria		IB Lab KOALA	"Osteoarthritis is a paralyzing joint disease that can lead to joint replacement. Early detection as well as therapy can prevent unnecessary surgeries. Our first CE-marked/510k pending module KOALA supports physicians in detecting signs of knee osteoarthritis based on standard joint parameters and OARSI criteria of standing radiographs of the knee."	knee osteoarthritis						1										1				1			1											1
ImageBiopsy Lab (IB Lab GmbH)	2016	Austria		IB Lab PANDA	"By evaluation of the bone age, physicians can predict conditions that affect the growth of children. This is relevant for the reason that medical experts can make appropriate measures in time against diseases that delay or prevent physical growth and development. PANDA is intended to support an objective and standardized determination of the pediatric bone age based on digital X-rays."	Bone age						1									1					1														1									1
ImageBiopsy Lab (IB Lab GmbH)	2016	Austria		IB Lab HIPPO	"Reading cases over several hours, fatigue impacts the interpretation performance and decreases the observers’ performance. Our artifical intelligence driven HIPPO solution supports medical experts in their decision makings and consequently in the selection of matching therapies."	Hip Angle Measurement						1									1					1		1												1									1
imbio	2012	USA		Lung density analysis	"Lung Density Analysis™ applies big data analysis to paired inspiratory / expiratory chest CT studies to provide visualization and quantification of lung regions with abnormal tissue density. Functional LDA is the only fully-automated, regulatory cleared image analysis providing a complete mapping of normal lung, air-trapping and areas of persistent low density (< -950 HU, which may be indicative…			1													1					1	1									1							1
imbio	2012	USA		Lung texture analysis	"High resolution CT (HRCT) is a vital diagnostic tool for fibrotic conditions.3 Lung Texture Analysis™ is based on the highly regarded CALIPER technology pioneered at the Mayo Clinic. LTA applies advanced computer vision to transform a standard chest CT into a detailed map and quantification of the lung textures that are key to identifying ILD’s and other fibrotic conditions (normal, ground glass…			1													1					1	1									1
imbio	2012	USA		Airway analysis	"Airway remodeling is a key characteristic in multiple lung diseases. However, accurate, repeatable airway measurement is largely unattainable using manual-tracing techniques.7 Utilizing technology developed at the University of Heidelberg, Airway Analysis provides fully automated measurement of the airways by generation including lumen and total airway diameters, wall thickness and wall %, and a…			1													1				1	1										1													1
imbio	2012	USA		Coronary calcification	"hecking for calcium build-up in the heart’s arteries is critical to identify patients at increased risk for heart disease. Imbio's deep-learning based CAC analysis is trained to assess gated or ungate CT scans, and to be effective in analyzing low dose CT scans as a component of lung cancer screening programs. Imbio CAC analysis identifies both potential positive CAC findings as well as false po…	Coronary artery calcification		1													1					1											1											1
imbio	2012	USA		RY/LV analysis	"Studies have shown an increased RV/LV diameter ratio to be a predictor of short-term mortality and adverse clinical events in patients with acute pulmonary embolism.10 RV/LV Analysis automatically segments each ventricle and analyzes the entire volume to determine maximum diameter measurements and calculate the RV/LV ratio. This avoids the variability inherent in visual assessment based on manua…			1													1					1											1												1
imsight medical technology	2016	China		DR-Sight	"DR-Sight can differentiate up to 17 types of diseases in cardiothoracic region, such as tuberculosis, pulmonary nodule and fracture. As a tool widely used in physical examination institutions and hospitals, it can help doctors to screen the diseases rapidly, identify the location of lesions, and automatically generate text and graphic reports."	i.e. tuberculosis, pulmonary nodule and fracture						1									1					1	1																1						1
imsight medical technology	2016	China		Lung-Sight	"With the features of simple interface, accessibility and quickness, Lung-Sight can not only provide complete solutions from patient data management, automatic detection to automatic generation of structural reports, but also dozens of pulmonary nodule parameters and pulmonary nodule follow-up services."	Lung nodules		1													1					1	1									1
imsight medical technology	2016	China		BoneAge-Sight	"Bone Age-Sight can analyze and identify the hand X-ray, automatically detect the bone age and generate text and graphic reports. It features in quickness and high accuracy, and is widely used in medicine, physical education, and judiciary service."	Bone age						1									1					1														1									1
imsight medical technology	2016	China		Rib-Sight	"Rib-Sight can rapidly and reliably identify the rib fracture on the chest X-ray and CT images and mark the location of fractures. Rib-Sight can maximize to the values of chest X-ray and CT images and identify and screen over ten diseases in the cardiothoracic region other than rib fracture."	Fractures and more		1				1									1						1																1						1
imsight medical technology	2016	China		Liver-Sight	"Liver-Sight can identify the liver lesions and locate the lesions. Additionally, it can perform quantitative and qualitative analysis on every lesion as per LI-RADS criteria, and automatically generate diagnosis reports."	Liver lesions		1														1				1	1		1									1											1
Infervision	2015	China, Germany, USA, Japan		InferRead CT Lung	"Quick and accurate, fully integrated into clinical routines for lung cancer screening Highly sensitive, especially to nodules that are more likely to be missed out, such as solid nodules under 6mm, ground glass nodules, etc. Automatic identification and labeling of nodular lesions of different types, eg. solid, calcified, partial solid or ground glass. Comprehensive and accurate information on n…	Lung nodules		1														1				1	1		1							1													1
Infervision	2015	China, Germany, USA, Japan		InferRead DR Chest	"Reducing missed diagnosis in conventional chest X-ray Identification and labeling of lesions such as nodules, fracture and pneumothorax, etc. Decrease missed diagnosis rate and increase detection rate for lung cancer screening proven by clinical evidences in hospitals after applying InferRead DR Chest. Constantly and iteratively upgrading the model to reduce the occurrence of false positivity an…							1									1						1																1						1
Infervision	2015	China, Germany, USA, Japan		InferRead CT Stroke	"Accurate assessment and quick decision for hemorrhagic stroke Locate the bleeding area, accurately measure bleeding volume to determine cerebral palsy. Accurate dynamic and static assessments to fulfill the requirement for a quick decision, saving precious time for stroke patients. Assist the prognosis for patients."	Hemorrhagic stroke		1														1				1	1			1				1															1
Infervision	2015	China, Germany, USA, Japan		InferRead CT Bone	"Efficient and sensitive for fracture detection Designed for various scenarios with a rich variety of labels, capable of diagnosing bone lesion in sternum, rib cage and shoulder blade. Highly sensitive for diagnosing tiny lesions. Quick review of bone lesion, including its position and type."	Bone fractures		1													1						1													1									1
InnovationDX	2015	USA		Predicting the Presence of Lung Cancer	"Thanks to our partnership with the National Institute of Health, we are able to launch our first beta. This beta involves detecting the presence of lung cancer within chest X-Rays. As of now, it is 96% accurate at determining whether a chest X-Ray will screen positive for lung cancer. In addition to this, we are preparing to add to the beta our lung cancer detection in chest CT Scans."	Lung cancer						1									1						1									1													1
Intelligent Ultrasound Group plc	2004	Worldwide		ScanNav	"Based on research from Prof. Alison Noble at the University of Oxford, our technology uses state-of-the-art Artificial Intelligence (AI) techniques to train our algorithms to ‘learn’ to automatically recognise anatomical features in an ultrasound image during a live scan on a patient."									1					1		1				1							1													1				1
ISchemaView	2011	USA		RAPID CTP	"Enables you to decipher regions of abnormal cerebral hemodynamics. Maps provide unparalleled quality and clinical validation."	Cerebral blood flow		1													1					1	1							1
ISchemaView	2011	USA		RAPID CTA	"Helps you better visualize the cerebral arteries. It’s automatic. And provides clear, easy-to-interpret CTA maps."				1												1				1		1							1
ISchemaView	2011	USA		RAPID MRI	"Allows identification of brain areas with low ADC values, and delayed contrast arrival. Fully automated, state-of-the-art diffusion and perfusion maps."	ADC values				1											1					1	1							1
ISchemaView	2011	USA		RAPID ASPECTS	"Provides automated scoring to assess early signs of brain ischemia. A state-of-the-art digital imaging solution."	brain ischemia		1														1					1		1					1
ISchemaView	2011	USA		RAPID ICH	"This fully automated system uses the latest artificial intelligence technology to quickly triage non-contrast CT (NCCT) cases to notify clinicians of possible intracranial hemorrhage (ICH) within minutes of case receipt."	Intracranial hemorrhage		1													1						1							1															1
JLK Inspection	2014	South Korea, USA		JBS-01K	"JBS-01K is an AI medical system that diagnoses a subtype of ischemic stroke using patient’s MR image and atrial fibrillation (AF) information. This system performs lesion detection and TOAST (Trial of ORG 10172 in Acute Stroke Treatment) classification of ischemic stroke using 3D hybrid artificial neural networks."	Ischemic stroke				1											1	1					1		1					1
JLK Inspection	2014	South Korea, USA		JBS-02K	"JBS-02K is an AI medical system that predicts severity of ischemic stroke using the patient’s MR images and clinical information data. This system performs lesion detection and NIHSS (National Institutes of Health Stroke Scale) grade prediction for the patient's severity using MR images of 4 sequences (DWI, FLAIR, T1, T2) and clinical information data."	Ischemic stroke				1											1						1		1					1
JLK Inspection	2014	South Korea, USA		JBS-03K	"JBS-03K is an AI medical system that predicts the patient's prognosis after 3 months from ischemic stroke using the patient’s MR images and clinical information data. This system performs lesion detection and 3-month mRS (modified Rankin Scale) prediction using the patient's MR images of 4 sequences (DWI, FLAIR, T1, T2) and clinical information data."	Ischemic stroke				1												1					1			1				1
JLK Inspection	2014	South Korea, USA		JBS-04K	"JBS-04K is an AI medical system that diagnoses hemorrhagic stroke using the patient’s CT images. This system analyzes CT images and then performs hemorrhagic lesion detection using 3D-based artificial neural networks, and provides the result of subtypes classification of the hemorrhagic stroke such as ICH, IVH and SAH."	Hemorrhagic stroke		1													1						1							1
JLK Inspection	2014	South Korea, USA		JBS-05K	"JBS-05K is an AI solution for the early sign detection of ischemic stroke (acute ischemic stroke) using the patient's CT images. This system detects and visualizes the early sign of the acute ischemic stroke on the CT images using 3D-based artificial neural networks."	Ischemic stroke		1													1						1							1
JLK Inspection	2014	South Korea, USA		JBS-06K	"JBS-06K is a medical image analysis system that diagnoses hyper- acute ischemic stroke using the patient’s MR images. This system detects and visualizes the PWI-DWI mismatch, It assists physician to decide an initial treatment protocol by penumbra analysis based on MRI."	Ischemic stroke				1											1						1							1
JLK Inspection	2014	South Korea, USA		JBS-07K	"JBS-07K is a medical image analysis system that diagnoses hyper- acute ischemic stroke using the patient’s MR images. This system detects and visualizes the relative fluid-attenuated inversion recovery (rFLAIR), It assists physician to predict on-set time information based on MRI."	Ischemic stroke				1											1	1				1	1		1					1
JLK Inspection	2014	South Korea, USA		JBS-08K	"JBS-08K is a medical image analysis system that diagnoses hyper- acute ischemic stroke using the patient’s MR images. This system provides GRE Clot analysis. It assists physician to decide an initial treatment protocol by detecting and measuring the infarct and penumbra area from MRI."	Ischemic stroke				1											1	1				1	1		1					1
JLK Inspection	2014	South Korea, USA		JBS-09K	"JBS-09K is a medical image analysis system that diagnoses hyper- acute ischemic stroke using the patient’s MR images. This system detects and visualizes the fast collateral flow analysis (FASTCOLL), It assists physician to decide collateral grade and classify the collateral phase of Perfusion weighted imaging (PWI)."	Ischemic stroke				1											1	1				1	1		1					1
JLK Inspection	2014	South Korea, USA		JBS-10K	"JBS-10K is a medical image analysis system that diagnoses hyper- acute ischemic stroke using the patient’s CT images. This system provides CT perfusion analysis. It assists physician to decide an initial treatment protocol by detecting and measuring the infarct and penumbra area from CT images."	Ischemic stroke		1													1	1					1		1					1
JLK Inspection	2014	South Korea, USA		JBS-11K	"JBS-11K is an AI medical system that diagnoses Subarachnoid hemorrhagic stroke using the patient’s CT images. This system analyzes CT images and then performs Subarachnoid hemorrhagic lesion detection using 3D-based artificial neural networks, and provides the result of probability of Subarachnoid hemorrhagic stroke."	Subarachnoid hemorrhagic stroke		1													1						1							1
JLK Inspection	2014	South Korea, USA		JBA-01K	"JBA-01K is an AI system that diagnoses whether or not a cerebral aneurysm exists using patient’s MR angiography. This system, which is based on 3D convolution neural network technology, detects lesions of cerebral aneurysms. It also shows the probability of each aneurysm lesion based on MR angiography and clinical information data. It could help physician or medical staff to determine whether or…	Cerebral Aneurysm					1										1						1							1
JLK Inspection	2014	South Korea, USA		JAD-01K	"JAD-01K is an AI system that diagnoses the status of Alzheimer’s disease (AD) using the patient’s MR images and clinical information data. This system performs NC/MCI/AD classification using 3D based Resnet CAM (Class Activation Map) technology from MR images of 3 sequences (FLAIR, T1, T2) and the patient’s clinical information."	Alzheimer's disease				1											1					1	1							1
JLK Inspection	2014	South Korea, USA		JAD-02K	"JAD-02K is a medical solution that provides MRI based brain parcellation & cortical thickness analysis. Brain parcellation and cortical thickness is one of most important tasks in medical imaging analysis. It provides anatomical and functional characteristics of brain region. ‘MRI based brain parcellation & cortical thickness analysis solution supports diagnosis and brain healthcare by providing…	Brain parcellation, cortical thickness				1											1					1		1						1
JLK Inspection	2014	South Korea, USA		JBT-01K	"The brain tumor is the third most common tumor which accounts for about 10% of all tumors and 20 ~ 40 % in children. Brain tumors have distinctive symptoms depending on their location, so the treatment also depends on the location, size, and shape of the tumor. Brain Tumor Detection Solution supports the brain tumor diagnosis by providing deep learning and image processing based analysis of brai…	Tumor				1											1						1							1
JLK Inspection	2014	South Korea, USA		JSEG-03K	"JSEG-03K is a medical solution that provides stroke-related lesion segmentation of Brain MR images.]"					1											1				1									1
JLK Inspection	2014	South Korea, USA		JSEG-04K	"JSEG-04K is a medical solution that provides white matter, gray matter and CSF segmentation of Brain MR images."					1											1				1									1
JLK Inspection	2014	South Korea, USA		JPC-01K	"JPC-01K is an AI medical system that detects the area of prostate cancer using multiparametric MR images. The system is based on artificial neural networks to analyze the MR images of the prostate cancer patients. The system uses multiparametric MR images, T2, DWI, and DCE, as input and visualizes the location of the prostate cancer and their probability."	Cancer				1											1						1															1
JLK Inspection	2014	South Korea, USA		JLD-01K	"JLD-01K is an AI-based medical system that simultaneously diagnoses lung cancer and tuberculosis using chest CT scans. This system is based on 3D hybrid artificial neural networks for multi-label classification and class mapping technology for lesion detection. It provides a probability for each class of lung disease and activation map of lesions based on feature intensity."	Tuberculosis, lung cancer		1													1					1	1									1							1
JLK Inspection	2014	South Korea, USA		JLD-02K	"JLD-02K is an AI medical system that diagnoses lung diseases using simple chest X-ray images and clinical information. This system is based on a hybrid artificial neural network technology for lesion detection and lung diseases classification. It also provides the AI analyzed probability of having each lung disease. It assists physicians to diagnose which lung diseases are shown on the image."							1									1						1									1
JLK Inspection	2014	South Korea, USA		JCD-01K	"JCD-01K is a medical solution that provides X-ray based coronary artery segmentation."	Coronary artery						1									1				1	1											1
JLK Inspection	2014	South Korea, USA		JCD-02K	"JCD-02K is a medical solution that provides angio Fractional Flow Reserve(aFFR) and other quantitative parameters about coronary artery disease."							1									1					1											1
JLK Inspection	2014	South Korea, USA		JCD-03K	"If the ventricles or cardiovascular system does not operate properly, various heart diseases can occur. To prevent heart disease in advance, the hospital measures healthiness of the heart from echocardiography. Cardiac Image Analysis Solution automatically segments the left ventricle from the echocardiogram and automatically calculates the Ejection Fraction based on the Modified Simpson Method."									1							1				1	1											1
JLK Inspection	2014	South Korea, USA		JBD-01K	"According to the 2012 World Health Organization statistics, breast cancer is the leading cause of cancer death in women. The most common diagnostic method for breast cancer detection is mammogram. Breast Mass Detection System detects the mass of breast cancer in the mammography images using a deep learning based model. It improves breast cancer detection accuracy by detecting pectoral muscles an…								1								1				1		1								1
JLK Inspection	2014	South Korea, USA		JBD-02K	"According to the 2012 World Health Organization statistics, breast cancer is the leading cause of cancer death in women. Early detection of breast cancer can prevent metastasis of the cancer and improve patients' prognosis. The most common symptom in early breast cancer is microcalcification and 20% of the patients who have the symptom are possible cancer patients. Breast Microcalcification Dete…								1								1						1								1
JLK Inspection	2014	South Korea, USA		JBD-03K	"According to the 2012 World Health Organization statistics, breast cancer is the leading cause of cancer death in women. Doctor performs the MRI scan to determine the size, location, and metastasis of breast cancer more accurately. The information obtained from the MRI scan will determine the method of treatment and whether to remove the cancer tissue. MRI-based Breast Mass Detection System supp…					1											1					1	1								1
JLK Inspection	2014	South Korea, USA		JAB-01K	"Hepatoma Detection Solution supports hepatoma diagnosis by detecting hepatocellular carcinoma on CT images and classifying the types of tumors detected."	Hepatoma		1													1	1					1		1									1
JLK Inspection	2014	South Korea, USA		JBone-03K	"It is possible to predict the precocious puberty, the growth rate and adult height by analyzing the bone age of the children. However, there is a problem of substantial disagreement among the radiologists when the bone age is deduced from X-ray image only without other clinical information. Bone Age Assessment Solution supports precocious puberty or growth disorder diagnosis by measuring the bon…	Bone age, Bone fractures						1									1					1	1													1
JLK Inspection	2014	South Korea, USA		JBone-04K	"Rib fracture occurs from blows to the chest and is the most common injuries to the chest. It is difficult to diagnose bone fracture on X-ray if the fractured bone overlaps with other bones and is very thin and small. Rib Fracture Detection Solution supports rib fracture diagnosis by automatically detecting rib fracture on X-ray."	Bone fractures						1									1						1													1
JLK Inspection	2014	South Korea, USA		JSEG-01K	"MRI image segmentation is one of most important tasks in medical imaging analysis. It provides anatomical characteristics of soft tissue of internal organs and lesions. 'MRI based Segmentation Solution' supports diagnosis and sugical operation by providing anatomical information and reconstruction of target organs."					1											1				1																			1
JLK Inspection	2014	South Korea, USA		JSEG-02K	"CT image segmentation is one of most important tasks in medical imaging analysis. It provides anatomical characteristics of calcified tissue of internal organs and lesions. 'CT based Segmentation Solution' supports diagnosis and sugical operation by providing anatomical information and reconstruction of target organs."			1													1				1																			1
JLK Inspection	2014	South Korea, USA		JTD-01K	"The diagnosis of thyroid cancer is made by examining the mass in the thyroid gland by ultrasound. Thyroid tumors are rarely diagnosed as cancer, but its difficulty due to the uncertainty of tumor margin, low contrast, and irregular imaging in distinguishing thyroid tumors in ultrasound images makes it even harder to diagnose thyroid cancer. Thyroid Disease Diagnosis Solution supports the diagnos…									1							1				1		1														1
Kheiron Medical Technologies Ltd	2016	England		Mia	"Mia™ has European regulatory approval to act as an independent second reader in double reading programmes by making the same decision that screening radiologists are required to make: to reassure a woman that her mammogram is normal or call her back for further investigation."	Breast cancer							1									1					1		1						1
Koios Medical	2012	USA		BreastDS	"Koios Decision Support (DS) for Breast is a software application designed to assist trained interpreting physicians in analyzing the breast ultrasound images of patients with soft tissue breast lesions who are being referred for further diagnostic ultrasound examination. Koios DS for Breast is a machine learning-based decision support system, indicated as an adjunct to diagnostic ultrasound for …	Breast lesion								1								1					1		1						1
Koios Medical	2012	USA		ThyroidDS	"Koios Medical continues to experiment with thyroid ultrasound image data and expects to add to its offering later this year."									1							1						1														1								1
Koios Medical	2012	USA		ProstateDS	"Data acquired, algorithms performing above phycisian performance benchmark. Research, trials, and FDA approval pending (late 2019)"									1							1						1															1							1
LPixel Inc	2014	Japan		Eirl Brain Aneurysm Detection	"With aims to keep the number of overlooked aneurysms to a minimum, our technology works on MRA scans to detect patterns that are similar to vascular deformations and unruptured brain aneurysms."	Brain aneurysm					1										1						1							1
LPixel Inc	2014	Japan		Eirl Intracranial Stenosis Detection	"In efforts to reduce the number of misdiagnosed cases of intracranial stenosis, our technology conducts a careful analysis of MRA scans to detect patterns that are similar to narrowed arteries."	Intracranial Stenosis					1										1						1							1															1
LPixel Inc	2014	Japan		Eirl Quantitative Analysis of DESH	"The Evans index and callosal angle are both very important markers for the diagnosis of Disproportionately Enlarged Subarachnoid Space Hydrocephalus (DESH) among patients with idiopathic normal pressure hydrocephalus (iNPH). Our goal is to develop the technologies capable of automatically calculating the Evans index and the callosal angle."					1											1					1	1							1														1
LPixel Inc	2014	Japan		Eirl Cerebral White Matter Lesion Segmentation	"This technology aims to analyze brain MRI scans to detect areas that are suspected to contain white matter lesions."	Brain lesion				1											1				1		1							1															1
LPixel Inc	2014	Japan		Eirl Breast Cancer	"This technology conducts a time-intensity curve (TIC) analysis for MRI scans of the breasts. Our goal is to be able to augment machine learning technology to identify the degree of malignancy of the tumor."	Breast cancer				1												1						1	1						1													1
LPixel Inc	2014	Japan		Eirl Chest X-Ray	"Trained with images reviewed by radiologists, this technology aims to streamline the chest X-ray screening process by instantly identifying the suspicious regions."							1									1						1																1						1
LPixel Inc	2014	Japan		Eirl Lung Cancer	"Currently under development with the National Cancer Center in Japan, this cutting edge technology targets lung cancer CT scans to automatically identify the type of lung cancer and gene mutation. Our goal is to reduce the need for highly invasive biopsies and open doors to imaging-based treatment options for patients."	Cancer		1														1					1		1							1												1
LPixel Inc	2014	Japan		Eirl Liver Cancer	"This technology aims to analyze and monitor MRI scans of the liver over a period of time to look for regions that are suspected to contain tumors."	Tumor				1											1						1	1										1											1
Lunit, Inc.	2013	South Korea		Insight CXR1	"Developed using Lunit’s cutting-edge deep learning technology,4 Lunit INSIGHT CXR-Nodule accurately detects lung nodules in the form of diagnostic support tool. The AI solution generates (1) location information of detected lesions in the form of heatmaps and (2) abnormality scores reflecting the probability that the detected lesion is abnormal. The solution is indicated to be directly involved …	Pulmonary nodules						1										1					1		1														1
Lunit, Inc.	2013	South Korea		Insight CXR2	"Developed using Lunit’s cutting-edge deep learning technology,10 Lunit INSIGHT CXR-MCA accurately detects lung nodule/mass, consolidation, and pneumothorax in the form of diagnostic support tool. The AI solution generates (1) location information of detected lesions in the form of heatmaps and (2) abnormality scores reflecting the probability that the detected lesion is abnormal. The solution is…	Pulmonary nodules, consolidation, pneumothorax						1										1					1		1														1
Lunit, Inc.	2013	South Korea		Insight CXR3	"Lunit INSIGHT CXR 3 accurately detects 10 of the most common findings in a chest x-ray. The AI solution generates (1) location information of detected lesions in the form of heatmaps, (2) abnormality scores reflecting the probability that the detected lesion is abnormal, and (3) an AI “case report” that summarizes the analysis result by each finding. The solution is indicated to be directly invo…	Atelectasis, Calcification, Cardiomegaly, Consolidation, Fibrosis, Mediastinal Widening, Nodule, Pleural Effusion, Pneumoperitoneum, Pneumothorax						1										1					1		1														1
Lunit, Inc.	2013	South Korea		Insight MMG	"Developed using Lunit’s cutting-edge deep learning technology,6 Lunit INSIGHT MMG accurately detects lesions suspicious of breast cancer in the form of diagnostic support tool. The AI solution generates (1) location information of detected lesions in the form of heatmaps and (2) abnormality scores reflecting the probability that the detected lesion is malignant. The solution is indicated to be d…	Breast cancer							1									1					1		1						1
M*Modal	2001	USA		Fluency for Imaging	"A comprehensive reporting and workflow management solution that combines advanced speech recognition technology and integrated productivity tools for faster creation of high quality diagnostic interpretations. It also includes game-changing Computer-Assisted Physician Documentation (CAPD) technology to present radiologists with real-time, automated and quality-improving feedback related to ICD-1…											1							1																							1
MaxQ-AI	2013	Israel, USA		Accipio Ix	Provides Automatic, Rapid, Highly Accurate Identification and Prioritization	Intracranial hemorrhage		1													1						1							1
MaxQ-AI	2013	Israel, USA		Accipio Ax	"MaxQ AI’s new addition to the ACCIPIO® Platform, Accipio Ax™, introduces automatic, rapid, highly accurate slice-level annotation and prioritization of suspected ICH in CT imaging. With Accipio Ax physicians in the acute care setting will be able to quickly and easily interpret CT imaging and determine the presence of a suspected ICH."	Intracranial hemorrhage		1													1						1					1		1
MaxQ-AI	2013	Israel, USA		Accipio Dx	an expert-level, diagnostic quality rule out	Intracranial hemorrhage		1													1						1							1														1
MedCurrent Corporation	2004	Canada, Scotland		Orderwise	"MedCurrent’s OrderWise is a fully qualified CDSM that guides providers through clinical decision pathways to help them order the right diagnostic imaging tests for their patients. The solution is complemented by robust Analytics and Authoring Studio modules in order to support quality improvement initiatives and system customizations respectively."											1		1														1														1
Median Technologies	2002	USA, France, China		iBiopsy	Median Technologies has developed the iBiopsy® platform to: Empower translational research with AI powered Biomarker identification tools, and Inform clinical decisions using CT scan Similarity Search for patient profiling services.			1														1				1		1		1	1							1											1
Medic Vision- Imaging solutions Ltd	2006	Israel		iQMR	"iQMR™ (intelligent Quick Magnetic Resonance) is a universal 3D image enhancement system that enables the use of fast MRI protocols on MRI scanners of any vendor and model, by substantially increasing SNR and image quality."					1										1																										1
Medp.ai	2015	China		Chest X-ray intelligent auxiliary diagnosis	"10 milliseconds per reading time Reduce the amount of manual reading by 90% Distinguish up to 13 diseases Pulmonary segmentation fit more than 95%"	emphysema, cardiac hypertrophy, lung consolidation, lung water and other diseases						1									1						1									1
Medp.ai	2015	China		Chest CT intelligent assistant diagnosis	"Mark tumor areas according to CT and distinguish between benign and malignant tumors Help doctors improve diagnostic accuracy and efficiency Reduce the burden of doctors seeing a doctor Reduce hospital operating costs"	Tumor		1														1					1		1														1
MeThinks	2016	Spain		Deepstroke	"Our most important product for acute stroke patients reads, if available, non-contrast CT scans, CT perfusion studies, CT angiographies and uses different clinical data to provide images with ischaemia, clot, chronic and hemorrhage areas tagged. Additionally, it provides ASPECT scores and outcome probablilities based on different treatments."	Stroke		1	1													1					1		1	1				1															1
Mindshare Medical	2014	USA		RevealAI-Lung	"Lung nodule management. RevealAI-Lung provides a Malignancy Similarity Index (mSI) from lung CT scans that aids risk assessment. Graphs are provided that help interpret how lung nodules from the current patient relate to confirmed malignant or benign nodules."	Lung nodules		1														1					1	1	1							1
Mirada Medical	2010	England, USA		Mirada XD	"Mirada XD is designed to solve your clinical challenges and optimize your workflow, whether you wish to improve the productivity of your PET/CT and Nuclear Medicine readings or need a robust solution for handling multiple studies with rigorous quantification."			1		1					1						1				1	1	1																			1
NeoSoft LLC	2005	USA		suiteHEART	"With an intuitive, easy-to-use interface, suiteHEART® software provides fully automated segmentation via preprocessing for function, flow, and myocardial characterization."					1											1				1	1	1										1
NeuroPsyAI	2017	Portugal		NeuroPsyCAD	"Our solution, NeuroPsyCAD, is a cloud-based service that uses common brain scans and state-of-the-art artificial intelligence algorithms to help clinicians diagnose Alzheimer’s Disease and Parkinson’s Disease."					1											1					1	1							1														1
Nuance Communications	1992	Worldwide		PowerScribe One	"The next generation of radiology reporting. Harnessing AI, cloud-powered technology and real-time structured data extraction to bring you new levels of efficiency, accuracy, quality, and performance."											1							1																							1			1
Nuance Communications	1992	Worldwide		mPower	"Using AI-powered natural language processing (NLP) to extract data from radiology reports can reveal insights that lead to practice improvements and combat radiologist burnout, while delivering more value and better care."	Arterial aneurysms (aortic, splenic, thoracic), Nodules (adrenal, pulmonary, thyroid), Lesions, masses, cysts (adnexal, hepatic, pancreatic, renal, splenic), Stenosis, Polyp, Lymph node, Hematoma										1							1																							1			1
Optellum	2016	England		LCP-AI risk model	"Our first product is the first Clinical Decision Support software for personalized early diagnosis & treatment of lung cancer, based on Artificial Intelligence & Machine Learning applied to the world’s largest clinical dataset. "	Lung cancer		1													1						1									1												1
Oxipit	2017	Lithuania		ChestEye CAD	"ChestEye CAD is a fully automatic computer-aided diagnosis (CAD) chest X-ray solution. It provides preliminary reports (image in, report out) which then have to be approved by a radiologist. This way it enables the user to save time (internal trial shows >30% savings), increase accuracy (e.g. decrease overlooked secondary findings), optimize screening / triage, and introduce best reporting pract…	Linear Atelectasis, Lobar Collapse, Enlarged Heart, Edema, Pleural Effusion, Loculated Effusion, Fissural Thickening, Bullous Emphysema, Pulmonary Emphysema, Subcutaneous Emphysema, Consolidation, Pneumothorax, Tuberculosis, Hypoventilation, Lymphadenopathy, Hypertension, Granuloma, Lymph Node Calcification, Elevated Diaphragm, Dislocated Mediastinum, Widened Mediastinum, Congestion, Fibrosis, In…						1									1						1																1
Oxipit	2017	Lithuania		ChestEye Queue	"ChestEye Queue is a radiological queue management and triage solution, which automatically prioritizes chest X-rays of potentially unhealthy patients inviting urgent specialist attention."							1										1										1											1
Oxipit	2017	Lithuania		ChestEye Search	"ChestEye Search is a search engine that finds similar-looking chest X-rays in a given database. The similarity is identified by a neural network, which judges both the pathology present as well as other features in the image such as the location of the pathology, its severity etc. ChestEye Search empowers the user to quickly find retrospective cases with similar radiological appearance. This all…							1									1	1						1															1
PereDoc Technology	2017	China		Pulmonary nodule assisted diagnosis solution	"Positioning nodule position, quantizing nodule size, volume, density, properties, etc."	Lung nodules		1														1				1	1		1							1													1
PereDoc Technology	2017	China		Pulmonary disease-assisted diagnostic solution	"Comprehensive screening of all lung diseases"	consolidation shadow, cystic shadow, grid shadow, mixed density shadow, nodular shadow, patch shadow, cable shadow, bronchiectasis, pleural effusion, hollow cavity		1													1					1	1									1													1
PereDoc Technology	2017	China		Liver-occupied assisted diagnosis solution	"Screening of 6 major liver lesions from liver CT"	Liver lesions		1														1					1		1	1								1											1
PereDoc Technology	2017	China		X-ray chest-assisted diagnostic solution	"Multi-detection, accurate identification of 27 types of symptoms, detection rate is superior to similar products;"	Nodule, lump, pneumonia, bronchitis, pulmonary edema, calcified foci, atelectasis, emphysema, fibrosis, cavitation, tuberculosis, pleural effusion, pneumothorax, pleural hypertrophy, pleural calcification, tortuous aorta, aortal calcification, enlarged heart shadow, prominent pulmonary artery segment, rib fracture, destruction of rib, clavicle fracture, scapula fracture, scoliosis, aliasing, bron…						1									1						1																1						1
PereDoc Technology	2017	China		Mammography target diagnostic solution	"Automatically screens calcified nodules up to 0.5mm in size from the mammography image of the mammography, automatically BI-RADS classification"	Breast lesions							1									1					1		1						1														1
Pixyl	2015	France		Pixyl.Neuro	"Pixyl.Neuro automatically analyses MRI images in just 4-5 minutes, providing access to quantified measures of lesion volume and brain atrophy. White matter hyperintensities are identified, quantified and classified according to their dissemination in time and space. Our structured report is based on MS diagnostic criteria."					1											1					1	1	1						1															1
Pixyl	2015	France		Pixyl.Neuro.Anatomy	"Pixyl.Neuro.Anatomy product provides detailed information on: Grey Matter, White Matter, CSF and Intracranial volumes Cortical structure volumes Subcortical structures, including hippocampi, amygdala and putamen Interhemispheric structures Longitudinal changes on all structures"					1											1					1		1						1															1
Pixyl	2015	France		Pixyl.Neuro.Stroke	"Pixyl.Neuro.Stroke product provides detailed information on: Sub-acute and chronic stroke FLAIR lesion volume Longitudinal analysis of stroke lesion ."					1											1					1		1						1															1
Pixyl	2015	France		Pixyl.Neuro.TBI	"Pixyl.Neuro.TBI product provides detailed information on: Cytotoxic and vasogenic lesion load Brain structure volumetry General morphometry"	Cytotoxic and vasogenic lesion load, Brain structure volumetry, General morphometry				1											1					1								1															1
Predible Health	2016	India		PredibleLiver	"Automated segmentation of liver, enabling Surgical Planning and much more in just a couple of clicks."			1																														1
Predible Health	2016	India		PredibleLung	"Malignancy scoring, Nodule tracking and response assessment at the click of a button."	Nodules		1														1					1	1	1							1
Qlarity imaging	2019	USA		QuantX	"QuantX is a quantitative image analysis software device used to assist radiologists in the assessment and characterization of breast abnormalities using MR image data. The software automatically registers images, and segments and analyzes user-selected regions of interest (ROI)"	Breast lesions				1			1	1								1				1	1		1						1
Qmenta	2013	USA, Spain		AI-driven Neuro Analysis Tools	"QMENTA’s Neuro AI tools provide unique insight into the brain anatomy by accentuating tissue change or damage or hyperintensities in color and in 3D and by creating brain network maps in order to see changes in connections due to disease/injury. These state-of-the-art algorithms powered by machine & deep learning help clinicians to accurately evaluate patients and their disease state based on ob…	Neurodegenerative diseases				1											1					1	1	1						1															1
Quantib BV	2012	The Netherlands		Quantib ND	"Quantib™ ND is our CE marked and FDA cleared medical software solution offering automated segmentation of brain structures and white matter hyperintensities "					1											1					1	1	1						1
Quantib BV	2012	The Netherlands		Quantib Brain	"Quantib™ Brain provides an FDA approved and CE marked radiology software solution for brain scan segmentation In collaboration with GE Healthcare we developed a machine learning application as an Advantage Workstation (Server) plug-in, offering automated brain structure quantification in a familiar software environment"					1											1					1		1						1
Quantib BV	2012	The Netherlands		Cloud CT Image Analysis in Stroke Emergency (case project)	"Quantib and QMENTA, two innovators in the field of neuroimaging, have decided to bring their forces together to build the first decision support system for stroke. Their aim is to optimize clinical decision-making by supporting accurate diagnosis of ischemic or hemorrhagic stroke in the acute stage, thus improve the patient outcome. To achieve this, they will be using state-of-the-art machine le…	Hemorrhagic stroke, Ischemic stroke		1														1					1		1	1				1														1
Quibim	2012	Spain, USA		Liver fat and iron concentration	"QUIBIM has developed a VIRTUAL BIOPSY tool that analyzes MR volume datasets to provide a simultaneous quantification of iron, fat and water concentration for evaluating hepatic diseases, improving the quality of the radiologist’s reports and the accuracy of their diagnoses. The simultaneous quantification is done with the use of mathematical modelling of the MR signal without confounding effects…	Proton density fat fraction (PDFF), Iron related R2, Chronic liver diseases Cirrhosis Fibrosis Steatohepatitis				1											1				1	1	1											1
Quibim	2012	Spain, USA		2D bone microarchitecture - QTS score	"QUIBIM has developed a noninvasive post-processing module designed to calculate morphology, irregularity and mechanical resistance properties. It provides a complete characterization of the trabecular bone by analyzing volume percentage, trabecular thickness and separation and fractal dimension. QUIBIM also provides a Quality of Trabecular Structure score which allows to quantify the whole bone …	Osteoporosis, Bone quality score		1		1		1									1					1	1													1									1
Quibim	2012	Spain, USA		3D bone microarchitecture - QTS score	"QUIBIM has developed a noninvasive post-processing module designed to calculate morphology, irregularities and mechanical resistance properties. It provides a complete characterization of the trabecular bone, by analyzing volume percentage, trabecular thickness and separation and fractal dimension. QUIBIM also provides a Quality of Trabecular Structure score, which allows to quantify the whole b…	Osteoporosis, Bone quality score		1		1											1					1	1													1									1
Quibim	2012	Spain, USA		3D bone microarchitecture + mechanical analysis - QTS score	"QUIBIM has developed a noninvasive post-processing module designed to calculate morphology, irregularities and mechanical resistance properties. It provides a complete characterization of the trabecular bone, by analyzing volume percentage, trabecular thickness and separation and fractal dimension. For the mechanical analysis, QUIBIM quantifies and studies the elasticity of bone fracture risk an…	Osteoporosis, Osteonecrosis, Drug bone toxicity, Mechanical analysis, Bone quality score		1		1											1					1	1													1									1
Quibim	2012	Spain, USA		Femoral cartilage T1 mapping	"QUIBIM has developed a noninvasive post-processing application designed to obtain T1 mapping of the cartilage from high-resolution MR images where the contrast between cartilage and other tissues is maximized.T1 mapping after the injection of a contrast medium is related to the concentration of proteoglycans, meaning that a regional decrease in T1 is correlated with a low density of proteglycans…	Osteoarthritis, Cartilage morphology				1											1					1	1													1									1
Quibim	2012	Spain, USA		Cartilage morphology	"QUIBIM has developed a noninvasive post-processing application designed to obtain cartilage thickness and volume measurements from high-resolution MR images where the contrast between cartilage and other tissues is maximized.The relaxation times are related to the biochemical properties of the cartilage, such as the collagen matrix integrity and the concentration of proteoglycans. The analysis i…	Osteoarthritis, Biomechanical evaluation				1											1					1	1													1									1
Quibim	2012	Spain, USA		Lung Emphysema	"The air-filled spaces triggered by an enlargement of the pulmonary alveoli in COPD and emphysema can be detected by computed tomography and its volume can be accurately quantified using treshold segmentation techniques. QUIBIM has developed a fully automated tool with a patented algorithm that analyzes CT volume datasets to detect these air-filled spaces."	Lung emphysema, COPD, pulmonary hypertension, Fibrosis		1													1				1	1	1									1													1
Quibim	2012	Spain, USA		Lung low functional density	"The air-filled spaces triggered by an enlargement of the pulmonary alveoli in COPD and emphysema can be detected by computed tomography and its volume can be accurately quantified using treshold segmentation techniques. QUIBIM has developed a fully automated tool with an algorithm that analyzes CT volume datasets to detect these air-filled spaces."	Lung emphysema, COPD, pulmonary hypertension, Fibrosis, Air trapping		1													1					1	1									1													1
Quibim	2012	Spain, USA		Chest X-ray Classifier	"Radiography remains the most performed exploration in radiodiagnosis services. Analyzing all radiographs performed in a health center is a huge workload for radiologist. As a consequence of this, a significant percentage of radiographs are not informed in many centers. QUIBIM has developed a fully automated tool using Artificial Intelligence that analyzes Chest Radiographs and measures their pro…	Atelectasis, Cardiomegaly, Effusion, Infiltration, Mass, Nodule, Pneumonia, Pneumothorax, Consolidation, Edema, Emphysema, Fibrosis, Pleural Thickening, Hernia						1									1	1					1																1						1
Quibim	2012	Spain, USA		Diffusion - ADC	"QUIBIM has developed a noninvasive post-processing application designed to calculate the water molecules diffusivity in tissues. This module calculates ADC (Apparent Diffusion Coefficient) from two b-values diffusion MR imaging by applying the mono-exponential model of the diffusion signal. The diffusion coeficients (ADC) is decreased in regions with high cellularity and restricted intersticial …	Tumor lesions, Tissue diffusion				1											1					1	1																			1
Quibim	2012	Spain, USA		Diffusion - IVIM	"QUIBIM has developed a noninvasive post-processing application designed to calculate the water molecules diffusivity in tissues, allowing to detect fast water molecules diffusivity from slow water molecules diffusivity. This module calculates IVIM MRI biomarkers (Intra-Voxel Incoherent Motions) by applying the bi-exponential modeling of the diffusion signal with the use of two different b-values…	Tumor lesions, Tissue diffusion				1											1					1	1																			1
Quibim	2012	Spain, USA		Perfusion - Pharmacokinetics modeling	"QUIBIM has developed a noninvasive post-processing application designed to calculate parameters related to the vascular environment of the tissue. Quantitative measurements of microvascular properties are extracted from the computational modeling of Dynamic Contrast-Enhanced Magnetic Resonance Images (DCE-MRI). Pharmacokinetic modelling is highly related with angiogenesis and neovascularization …	Tumor lesions, Tissue vascularization				1											1					1	1																			1
Quibim	2012	Spain, USA		Perfusion - Semiquantitive Analysis	"Noninvasive post-processing application designed to calculate the direct features of the concentration time curves without any underlying model, they are said to be qualitative or semi-quantitative."	Tumor lesions, Tissue vascularization				1											1					1	1																			1
Quibim	2012	Spain, USA		Texture analysis	"QUIBIM has developed a noninvasive post-processing application designed to quantify the hetereogeneity of a lesion, which is an indicator oftumoral aggressiveness. The obtained descriptors can be classified as First Order if they are obtained directly from the histogram (Kurtosis, Skewness) and as Second Order if they are obtained from the co-occurrence matrix (Correlation, Entropy, Contrast, Ho…	Tumor lesions, texture analysis		1		1		1			1						1					1	1																			1			1
Quibim	2012	Spain, USA		Brain volumetry with parcellation	"QUIBIM has developed a noninvasive post-processing application designed to automatically calculate the volume of brain tissues and their regions. The software allows to calculate the volume of gray matter, white matter, cerebrospinal fluid and their distribution in different regions, as well as the brain parenchyma fraction. The method includes a lesion detection routine."	Neurological diseases and disorders				1											1				1	1	1							1															1
Quibim	2012	Spain, USA		Brain volumetry with parcellation: Dementia study	"QUIBIM has developed a noninvasive post-processing application designed to automatically calculate the volume of brain tissues and their regions and the mapping of local cortical thickness distribution. The software allows to calculate the volume of gray matter, white matter, cerebrospinal fluid and their distribution in different regions, as well as the brain parenchyma fraction. The method inc…	Neurological diseases and disorders				1											1				1	1	1							1															1
Quibim	2012	Spain, USA		White matter lesions	"QUIBIM has developed a noninvasive post-processing application designed to automatically calculate the volume of white matter and quantify the present lesions. The software allows to calculate the volume of lesion, the area oflesion and its dissemination. The method is based on a lesion detection routine."	Neurological diseases and disorders, Multiple Sclerosis lesions				1											1					1	1							1
Quibim	2012	Spain, USA		Longitudinal white matter lesions	"QUIBIM has developed a noninvasive post-processing application designed to automatically calculate the volume of white matter and quantify the present lesions between two stages of the disease. The software allows to calculate the volume of lesion, the area oflesion and its dissemination. The method is based on a lesion detection routine."	Neurological diseases and disorders, Longitudinal follow up				1											1					1	1	1						1
Quibim	2012	Spain, USA		Relaxometry - T2 Mapping	"QUIBIM has developed a fully automated tool to calculate the parameters related to the MR transverse relaxation time. The aim of QUIBIM Precision® Relaxometry T2 Mapping is to provide relaxometry measurements for T2 parameter and generation of parametric maps."	Tumor lesions, cartilage degeneration				1											1					1	1																			1
Quibim	2012	Spain, USA		Relaxometry - T1 Mapping	"QUIBIM has developed a fully automated tool to calculate the parameters related to the MR longitudinal relaxation time. The aim of QUIBIM Precision® Relaxometry T1 Mapping is to provide relaxometry measurements for T1 parameter and generation of parametric maps."	Tumor lesions, cartilage degeneration				1											1					1	1																			1
Qure.ai	2016	India, USA		qXR	"qXR is a chest X-ray screening tool built with deep learning. It classifies chest X-rays as normal or abnormal, identifies the abnormal findings, and highlights them on the X-ray. qXR also generates a description of the X-ray findings, including name, size and location of the abnormality, that is used to pre-fill radiology reports."	Blunted CP Angle, Cardiomegaly, Cavity, Consolidation, Fibrosis, Hilar Enlargement, Nodule, Opacity, Pleural Effusion, Pneumothorax, tuberculosis						1									1						1					1											1
Qure.ai	2016	India, USA		qER	"qER includes a triage aid to prioritize and notify critical head CT scans, a TBI progress monitoring tool, and a reporting assistance mode that that pre-populates radiologist templates."	Intracranial hemorrhage, intraparenchymal hemorrhage, Subarachnoid hemorrhage, Subdural hemorrhage, Extradural hemorrhage, Intraventricular hemorrhage, Infarct, Cranial fracture, Midline shift, Mass effect, Atrophy		1														1					1	1	1			1		1
QView Medical Inc	2006	USA		QVCAD	"​The QVCAD System is indicated for use as an aid to the radiologist during breast screening procedures for women who have negative mammograms but have had a 3D breast ultrasound (ABUS”) because of her dense breast tissue. This multi-modality approach of mammography and breast ultrasound is becoming the preferred screening protocol for women with breast density. "	Breast lesions								1							1						1								1
Riverain Technologies	2004	USA		ClearRead CT | Vessel Suppress	"Powered by machine learning and advanced modeling, Riverain’s ClearRead CT | Vessel Suppress provides a powerful and intuitive view for clinicians."	Vascular structures		1												1					1											1
Riverain Technologies	2004	USA		ClearRead CT | Detect	"Powered by Riverain’s ClearRead CT | Vessel Suppress, Riverain’s ClearRead CT | Detect achieves what was previously unattainable in automatic detection and characterization performance, providing highly accurate performance for all nodule types."	Nodules		1													1						1									1
Riverain Technologies	2004	USA		ClearRead CT | Compare	"ClearRead CT | Compare is a machine learning solution leveraging ClearRead CT | Detect to provide accurate, automated measurement and tracking of lung nodules between prior and current exams."	Nodules		1													1					1	1	1								1
Riverain Technologies	2004	USA		ClearRead Xray | Bone Suppress	"Innovative image enhancement technology designed to increase the clarity of chest X-rays by suppressing bone on digital images."	Bone						1								1							1																1
Riverain Technologies	2004	USA		ClearRead Xray | Detect	"Advanced computer-aided detection (CAD) technology that identifies areas on a chest X-ray that may be early-stage lung cancer."	Lung cancer						1									1						1																1
Riverain Technologies	2004	USA		ClearRead Xray | Compare	"Provides a clear illustration of density changes between current and prior chest X-ray images."							1									1							1															1
Sage Health Management Solutions	1997	USA		RadWise	"RadWise helps physicians select the most appropriate imaging procedures based on documented medical evidence, leading to reduced medical expenses and improved quality of care."											1		1														1														1
ScreenPoint Medical	2014	The Netherlands		Transpara	"Transpara™ is a multivendor artificial intelligence solution for mammography. This innovative decision-support tool is designed to help you: Improve your reading accuracy. Increase your confidence in assessing abnormalities. Preselect cases that are almost certainly normal versus the cases that could benefit from increased attention. Provide interactive decision support, a proven method for bett…	Breast lesions							1								1						1								1
SemanticMD	2013	USA		CXR.AI	"We developed AI for TB to improve the quality and efficiency of chest X-ray screening programs. Benefits of SemanticMD AI include: AI is fine-tuned to be specific to local patient populations Cost-efficient compared to teleradiology Rapid reading and reporting (<1 second per scan) Useful for screening and triage of patients with multiple symptoms Sensitivity and specificity equivalent to an expe…	Tuberculosis, Silicosis, Mass, Hernia, Edema, Effusion, Consolidation, Atelactasis, Pneumothorax, Emphysema, Fibrosis, Pneumonia, Infiltration, Cardiomegaly, Pleural thickening, Nodule						1									1						1																1						1
Siemens Healthineers	1896	USA, Brazil, UK, Ireland, Germany, Spain, India, China, South Korea		AI-Rad Companion Chest CT	"Using CT images of the thorax (chest), the software can differentiate between the various structures of the chest, highlight them individually, and mark and measure potential abnormalities. This applies equally to organs such as the heart and lungs, the aorta and the vertebral bodies. The software automatically turns the findings into a quantitative report."	Lung nodules, coronary calcium, (thoracic) aorta, vertebrae		1													1				1	1	1									1	1		1	1			1
Siemens Healthineers	1896	USA, Brazil, UK, Ireland, Germany, Spain, India, China, South Korea		AI-Rad Companion Brain MR	"your imaging decision support aide for morphometry analysis This extension provides aide to users in the assessment of neurodegenerative disease, done with objective and quantitative data as input for therapy management in neurology. AI-Rad Companion brings value to the interpretation process in supporting the clinician by automatic segmentation and analysis of individual brain structures. The v…					1											1				1	1	1	1						1															1
SpinTech Inc	2017	USA		STAGE	"Rapid image acquisition technique & software capable of delivering 15 outputs in under 5 minutes of scan time"	stroke, TBI, dementia, Parkinson's, Multiple Sclerosis, tumors and more				1											1					1	1							1															1
SpinTech Inc	2017	USA		SPIN-SWI	"510(k) cleared flagship software enabling enhanced visualization of cerebral vasculature and venous blood"	structures containing venous blood				1										1														1
Subtle Medical Inc	2017	USA		SubtlePET	"SubtlePET is an AI-powered software solution that enhances images from up to 4x faster PET scans."										1					1																										1
Subtle Medical Inc	2017	USA		SubtleMR	"SubtleMR is an AI-based software solution used to enhance MRI images by resolution enhancement and denoising."					1										1														1					1	1
TaiHao Medical Inc	2013	Taiwan		BR-Viewer	"BR-Viewer supports ABUS images from SIEMENS, GE and other vendors (DICOM format), and supports our computer-aided detection method to detect breast lesions in thousands of images. Also, it provides marker annotation and 3D manipulation to assist physicians in reviewing. The reporting system using BI-RADS lexicons can generate PDF, structured reports and videos for each study. Besides, users of W…	Breast lesions								1								1					1		1						1
TaiHao Medical Inc	2013	Taiwan		BR-FHUS Smart System	"BR-FHUS Smart System is a breast screening solution for handheld ultrasound. It contains two subsystems, Navigation and Viewer. BR-FHUS Navigation can assist radiologists in scanning. During the scan, the scanning routes and 2-D ultrasound images can be tracked and recorded to provide quality assurance, and also the probe position (clock and distance from nipple) and the suspicious lesions are r…	Breast lesions								1					1			1					1		1			1			1
THERAPIXEL	2013	France, USA		Mammoscreen	"MammoScreen™ is a software that reads digital mammograms to detect and qualify abnormal tissue whether they are likely to be cancerous. Using Deep Learning technologies, the algorithm was trained to recognise cancer lesions on hundreds of thousands of cases that were previously annotated by breast radiologist experts and confirmed when needed by a biopsy."	Cancer							1								1						1								1														1
Thirona	2014	The Netherlands		LungQ	"Thirona offers quality chest CT scan analysis with our certified software LungQ™. It precisely detects emphysematous regions in the lungs, airtrapping, airway morphology, and fissure completeness."			1													1				1	1	1									1
Thirona	2014			CAD4TB	"To detect tuberculosis-related abnormalities in posterior anterior chest X-rays, Thirona developed CAD4TB™.This computer-aided detection software takes a single chest X-ray as its input, in the form of a DICOM image, and produces several outputs: a quality assessment of the input image, a heat map highlighting possible abnormal areas, and a score between 0 and 100 indicating the likelihood of th…	Tuberculosis						1									1						1																1
Ultromics	2017	England		EchoGO	"EchoGo Core* and Pro** utilize neural networks to identify regions of interest within the ultrasound image. In these regions, EchoGo* ** extracts complex imaging features throughout the heart cycle. Our goal is to support a more accurate diagnosis of cardiovascular disease and produce repeatable measurements crucial to patient diagnosis."									1							1					1											1
VIDA	2004	USA		LungPrint	"Like a fingerprint, each lung is unique.LungPrint® is a fully-automated AI-powered analysis of a chest CT scan, providing quantified lung physiology and functional tissue.It provides validated quantitative CT information along with novel airway visualizations to increase the efficiency, quality, and precision in reporting lung CT abnormalities."	emphysema, interstitial lung disease		1													1					1	1									1							1
Viz.ai	2016	USA, Israel		Viz LVO	"Viz LVO uses artificial intelligence and deep learning to automatically identify suspected LVOs on CTA imaging in your network and to alert your on-call stroke physician within minutes."	Large vessel occlusion			1												1					1	1							1
Viz.ai	2016	USA, Israel		Viz CTP	"A.I. Powered LVO Detection Viz CTP uses advanced imaging technology to analyze CT perfusion images of the brain automatically, produce parametric color maps, and calculate CT perfusion parameters."	Large vessel occlusion		1													1					1	1							1
Volpara Solutions	2009	USA, England		VolparaDensity	"The VolparaDensity algorithm is based on the volumes of tissue in the breast. Unlike when the radiologist looks at the images and estimates the area of density, Volpara looks deep inside the breast to appreciate the absorption of X-rays in the breast caused by fibroglandular tissue. As a result, Volpara is looking at the true tissue, not the shadow of the tissue."								1									1				1			1						1
VUNO	2014	South Korea		BoneAge	"G.P. Altas based bone age assessment"	Bone age						1									1					1			1											1
VUNO	2014	South Korea		Chest X-ray	"Deep learning-based diagnostic support system for abnormalities in chest x-ray"	Nodules, consolidation, interstitial opacity, pleural effusion, pneumothorax, pneumonia, tuberculosis						1									1						1																1
VUNO	2014	South Korea		LungCT AI	"Detection solution for pulmonary nodules"	Nodules		1													1						1									1													1
VUNO	2014	South Korea		DeepBrain	"Brain parcellation for the quantification of neurodegenerative disease"					1											1				1	1								1
Zebra Medical Vision Ltd	2014	Israel		Bone Health	"Zebra’s bone health algorithm detects vertebral compression fractures and can be applied to any CT of the chest or abdomen. This is an ideal solution for any institution that holds bone health as a priority."	Vertebral compression fractures		1													1						1												1
Zebra Medical Vision Ltd	2014	Israel		Mammography	"Zebra’s mammography solution works on 2D mammography screening data (FFDM) to identify Regions of Interest (ROI) which are suspicious for malignancy, including but not limited to masses and calcifications."	Lesions							1								1						1								1
Zebra Medical Vision Ltd	2014	Israel		Triage - pneumothorax	"Zebra’s Pneumothorax algorithm automatically detects findings suggestive of Pneumothorax based on CR, DR and/or DX scans and outputs an alert. Through a worklist integration, the scan is then flagged for the radiologist to address it in a timely manner."	Pneumothorax						1									1						1									1
Zebra Medical Vision Ltd	2014	Israel		Triage - Intracranial Hemorrhage	"Zebra’s Intracranial Hemorrhage algorithm automatically detects suspected internal brain bleeds based on standard, non-contrast head CTs. This tool can provide early detection of people at high risk of severe brain bleeding events. The algorithm is comprised of a unique tailor-made neural network architecture designed to detect intracranial hemorrhage while tackling several challenges such as re…	Intracranial hemorrhage		1													1						1							1
Agiliti	2006	USA		ZOOM	Image enhancement software that reduces noise in MRI images. It provides richer images that improve diagnosis and it reduces scanning time, which in turn extends scanner lifetime and reduces maintenance costs.					1										1																										1
Total								83	7	80	3	49	23	26	5	11		8	5	19	197	49	4		37	124	186	34	48	10	5	22		74	30	34	29	8	6	20	2	2	33	4	2	29		14	99
[truncated: 24 more columns]

## Sheet: Excluded Applications
	Excluded applications	Reasons for exclusion
	4Quant	4Quant created eg segmentation tools that are publicly available through github
	ACR Data Science Institute	Organization that facilitates the development and implementation of AI applications
	Advantis	AI?
	Alibaba Cloud	ET Medical brain. Enough information?
	Apollo Enterprise Imaging Corp	Not sure if they use AI, and their product arccDV is manufactured by intrasense, one of the companies we already include. I don't think we should include this one, but I don't just want to write them off. What do you think? https://www.apolloei.com/arccdv.html
	Avalon AI	Seems like company is not active anymore (founders state end date of working there at linkedin)
	axial3D	Company generates printed 3D models from 2D scans to generate better insights and facilitate patient communication. It seems more appropriate for surgeons but diagnosing pathologies (in general) is also mentioned
	Biotronics 3D	AI?
	Blackford Analysis	It is a platform that offers applications, but they also offer their own, named Smart localizer. Not sure if it uses AI. https://www.blackfordanalysis.com/application/blackford-smart-localizer/
	Bold Brain Ventures	Investment fund
	Butterfly	Probe + platform, only to support the probe
	Camerad Technologies	Their system takes a picture of a patient's face and combines it with radiological imaging data to reduce the amount of wrong patient errors. Requires their camera and no clear use of AI
	Chetu inc	They develop (custom) software solutions e.g. PACS & DICOM viewers and AI solutions. Do not seem to offer a specific solution/application
	Chimaera	SDK & OEM
	Cimtec	Facilitates the commercialization of medical imaging technology
	Clario	Intelligent workflow system, AI plugin announced but no clear indication their workflow system is based on AI
	ClearVoxel Imaging	Not a lot of information available
	Clickview Corporation	Reporting, cant really make sense of what they exactly do and if AI is involved. I did include reporting applications because they support the diagnostic process of radiology. If it contains AI, do you think we should include this company? Agree, include it if AI is involved.
	Client Outlook	No specific referral to the use of AI
	Corstem	is being acquired by Circle Cardiovascular Imaging
	CuroCloud Corporation	Seems to be concerned with data storage and security
	D.A.T.A. Corporation AUTOMED	Can't find any reference to AI
	Dai Nippon Printing Co Ltd	Focus on image printing
	DeepCare	Dental
	DEEPRADIOLOGY	Not a lot of information available
	Dia scan	Cannot find information
	dmed.ai	Seems not to exist. Founder is CEO of Deepradiology now
	DOCTORSMART AI LLC	Seems to be more of an tele(radiology) service, + AI from third parties: "Machine learning & neural network solutions provided by our partners, are capable of processing CT/MRI, X-ray, and ultrasound scans, to assist in clinical diagnosis."
	eimage global Inc	Platform without indication of use AI, education, research, teleradiology
	EnvoyAI	PACS integration tool & marketplace
	FlowSIGMA	AI?
	Flywheel	Research platform
	Fovia Inc	SDK + AI software that can be integrated in the developer's software application
	FUJIFILM Medical Systems USA, Inc.	Hardware focus
	Glialab	Young entrepreneur, not sure if the company is still operating. Interesting story, website offline
	Healthlevel	Does not seem to leverage AI
	Hologic	Offer machine learning based software but seems to be offered as an upgrade for their hardware systems
	Hook	Cannot find information
	i-Solutions Health	Website in German, can't find anything on AI
	image analysis	Focus on clinical trial solutions
	imagen technologies	Very promising, but no information available
	imagia	EVIDENS is a unique collaborative AI ecosystem that gives hospitals, medical device manufacturers, pharmaceutical companies and diagnostic companies the opportunity to benefit from a broad clinical network and the ability to use personalized medicine to its fullest potential.
	ImagineSoftware	Financial risk (billing solution)
	inContext.ai	NLP, not a lot of information available
	Inference Analytics	Not a lot of information available
	Infinitt	Can't find anything related to AI except for a comment on development of AI in general
	INSIGHT Healthcare Information Systems	Can't find anything related to AI
	Intel Corporation	Offer hardware, SDKs, toolkits etc
	Intelligent ultrasound stimulation	Is Intelligent Ultrasound Group plc
	Interfierce, Inc.	Cloud based integration solution for facilitating the integration of third party AI solutions into the workflow
	InterSystems	"plans to introduce machine learning" - 23 august 2019. Nothing specific yet
	Intrasense SA	Seems like their AI is 12Sigma's. The AI applications "..discover" are already included under "12Sigma". For the other applications they don't mention AI. Should we therefore exclude Intrasense? So you mean the other three apps are already considered. IF so, yes, let's exclude this if it is not mentioned as an AI application
	Konica Minolta Healthcare Americas, Inc.	According to this article https://www.globenewswire.com/news-release/2018/02/20/1362087/0/en/Konica-Minolta-Healthcare-s-Exa-Enterprise-Imaging-Delivers-Intelligent-Analytics-to-Radiology-Departments.html, Konica Minolta has been including AI in Exa. But I can't seem to find anything on AI on their website https://konicaminoltahcit.com/exa/
	KUKA robotics	Hardware focus
	LogicNets	"With LogicNets you can directly create powerful applications to automate and share your special expertise — whether business, technology, medicine, or any other field. No coding is required. Instead, you visually map your knowledge and leverage our use case-specific packaging options to create ready-made solutions for your unique processes."
	MagView	Not clear if the company uses AI
	MD.AI	Platform to help people and organizations build medical AI applications
	MDW LLC	Provides a platform for e.g. AI solutions
	Medaphor	Changed name into Intelligent Ultrasound Group plc
	Medexprim	Extracts and anonymizes imaging data for research purposes
	MEDNAX Radiology / vRad	Physician services and tele radiology
	Medymatch	Renamed to MaxQ-AI
	metamind	Links to Salesforce
	MeVis Medical Solutions AG	"This development resulted in two independent companies, the Fraunhofer Institute for Medical Image Computing MEVIS (focusing on science and research) and MeVis Medical Solutions AG (concentrating on the commercial development and marketing of applications)." Limited info I'd say if included either this one or fraunhofer mevis
	Micrima	New way of breast imaging (hardware) combined with AI
	nanotech galaxy	Changed' focus towards vehicles
	NEC Corporation	NEC corporation did develop an application together with the Tokyo institute of technology that uses AI to fuse different imaging modalities (adding for example thermal imaging) https://www.nec.com/en/press/201706/global_20170605_01.html, https://www.nec.com/en/press/201706/images/0501-01-01.pdf. But this is not a 'conventional' way of imaging, and an article from 2016 showed that they moved away…
	neuropsycad	Solution of NeuropsyAI
	Niramai Health Analytix Private Limited	AI solution for diagnosing breast cancer in an early stage through thermal images
	NTT Data Services	Large company that offers many services. Can't find any specific solutions on their website https://us.nttdata.com/en/industries/healthcare-and-life-sciences, but came accross an article that suggest that they do have an application https://www.nttdata.com/global/en/media/press-release/2018/october/ntt-datas-artificial-intelligence-diagnosis-support-solution# What do you think about this one?
	NVIDIA	Seem to only offer SDKs
	OBS Korea known as DEEPNOID	Mentioned as Deepnoid
	OneMedNet	Focus on data management and brokerage
	Osimis	Focus on image transferring, collaboration, and storage. They enable 'access to the innovation that is out there'. Their platform helps to achieve interoperability
	PacsCare/American Imaging Consultants	I can't find any evidence of AI. They were at RSNA 2018 (machine learning/CAD category) and seem to offer several solutions. Did I overlook anything or should we exclude them? https://www.pacscare.com
	PACSHealth LLC	Not clear if the company uses AI
	Paxeramed Corp known as PaxeraHealth Corp	Displays, AI aimed at retail
	Perceiv.ai	Platform that calculates Alzheimer's risk for clinical trials based on several data inputs
	Perspectum diagnostics	Not clear if solutions contain AI. News about investments to develop AI solution in collaboration with GE nov. 2018
	Prana.ai	All I can find is a solution for using Lidar sensors
	Pure Storage	Focus on storage/infrastructure to facilitate AI
	Qalibre-MD	Standardizes MRI output through physical phantoms and machine learning
	Quantative Insights	Acquired by Qlarity imaging
	R.a.w.	R.A.W. Srl is a startup born to develop the project Endo-Sight, an augmented reality guidance for mininvasive surgical procedures. Its core skills are 3D reconstructions of radiological scans (CT, MRI, PET) and spatial positioning of renderings.
	RAD AI	Information offered is very limited
	RADLogics, Inc.	"The RadLogics Virtual Resident is a vendor- and modality-agnostic software platform. It can support applications that analyze CT, X-ray, MRI and ultrasound scans."
	RadNet/eRAD	Focus on AI and investing in AI research and development, but no explicit direction or solution
	RadSupport	Cannot find information, website offline
	Realize	"Deep Learning Company Realize Inc. has been acquired by MediDEX Venture Capital (Pty) Ltd."
	RSIP vision	"RSIP Vision provides Computer Vision and Image Processing consulting and outsourcing"
	Scality	Data management/storage/protection/archiving
	Sectra	Offer a PACS with incorporated tools. Not sure if tools are based on AI and not sure if tools are third party
	Seno Medical Instruments Inc	Focus on Opto-acoustic imaging (hardware?)
	Shenzhen Imsight Information Technology Co Ltd	Already listed under Imsight medical technology
	Sigtuple	Solutions for eg hematology. Solution for chest x-ray in research, no more info available
	Smart Reporting GmbH	Reporting as a 'gateway' to facilitate AI applications
	Sorna Corporation	Image distribution, no AI
	SPIE - The international society for optics and photonics	Non profit society for information exchange, continuing education, publications, patent precedent, and career and professional growth.
	SyntheticMR	Not clear if the company uses AI
	Techsomed	Solution for monitoring & guiding thermal ablation
	TeraRecon	"TeraRecon's NorthStar AI Explorer™ is the culmination of more than 20 man-years of effort. It is an AI content-enabled medical imaging console which stands to revolutionize the way physicians incorporate the galaxy of third party AI machines into their PACS workflow."
	Thales	Hardware focused & platform that facilitates OEMs
	TOMTEC CORPORATION	Do work with AI, not sure if AI is integrated in diagnostic imaging applications e.g. IMAGE-COM: https://www.tomtec.de/products/application-finder/image-com
	USARAD Holdings Inc	Teleradiology/second opinions
	Varian Medical Systems	Focus on radiotherapy
	Visage Imaging, Inc.	AI?
	VisExcell	Lack of information, unknown if the company still exists
	Vital	Teleradiology/second opinions
	VoxelCloud	Enough information?
	WinguMD, Inc.	Platform to store and communicate patient information (eg pictures). They mention being able to apply machine learning but do not go beyond mentioning it
	Yuan high-tech development	Their AI seems to be capable of a lot but I cannot find any specific application for radiology
	Ziosoft	AI?
	Exclusion reason	Count
	marketplace for other applications	10
	connection between RIS and PACS	4
	do not work with any medical imaging data	12
	no clear reference to AI in their description	26
	discontinued, merged, or bought by other companies	15
	Focused on a different area of radiology	16
	Not enough information	11
	Teleradiology (offer the service)	5
	SDKs and OEMs	11
	Extending their own hardware	2
